# Supplementary material for: The Botrytis cinerea Gene Expression Browser
Source: J Fungi (Basel). 2023 Jan 6;9(1):84. doi: 10.3390/jof9010084 (PMC9861337; doi:10.3390/jof9010084)
Supplement: Supplementary file 1 [file jof-09-00084-s001.zip]

Archive with 9 entries (9 files):
- Supplementary Figure S1 New.pdf
- Supplementary Figure S2.pdf
- Supplementary Material 1 beb metadata ready.xlsx
- Supplementary Material 2 clusters SM phytotoxins ready.xlsx
- Supplementary Material 3 KEs ready.xlsx
- Supplementary Material 4 chr17_18 ready.xlsx
- Supplementary Material 5 proteomics.xlsx
- Supplementary Material 6 RefGenes qPCR.xlsx
- Supplementary Material 7 refgenes all.xlsx
