# Supplementary material for: The Botrytis cinerea Gene Expression Browser
Source: J Fungi (Basel). 2023 Jan 6;9(1):84. doi: 10.3390/jof9010084 (PMC9861337; doi:10.3390/jof9010084)
Supplement: Supplementary file 1 [file jof-09-00084-s001.zip › Supplementary Material 2 clusters SM phytotoxins ready.xlsx]

## Sheet:  SuppMat 2
Gene ID	Name	Functional description (manual and/or from publications)
Bcin01g00010	Bcboa1	Putative NmrA-like regulator
Bcin01g00020	Bcboa2	Putative flavin-binding monooxygenase-like
Bcin01g00030	Bcboa3	Putative monooxygenase
Bcin01g00040	Bcboa4	Putative monooxygenase
Bcin01g00050	Bcboa5	Putative alcohol dehydrogenase
Bcin01g00060	Bcboa6,Bcpks6	Polyketide synthase (Dalmais et al., 2011); Secondary Metabolism Key Enzyme
Bcin01g00070	Bcboa7	Putative monooxygenase
Bcin01g00080	Bcboa8	Putative FAD-binding protein
Bcin01g00090	Bcboa9,Bcpks9	Polyketide synthase (Dalmais et al., 2011); Secondary Metabolism Key Enzyme
Bcin01g00100	Bcboa10	Putative thioesterase
Bcin01g00110	Bcboa11	Putative transferase
Bcin01g00120	Bcboa12	Unknown
Bcin01g00130	Bcboa13	Zn(II)2Cys6 transcription factor (Porquier et al., 2019)
Bcin01g00140	Bcboa15	Pseudogene (Porquier et al. 2019)
Bcin01g00150	Bcboa16	Putative dehydratase/ Pseudogene (Porquier et al., 2019)
Bcin01g00160	Bcboa17	Putative dehydrogenase
Bcin01g00170	no name	Putative permease (Porquier et al., 2019)
Bcin12g06370	Bcbot4	Cytochrome P450 monooxygenase
Bcin12g06380	Bcbot1	Benzoate 4-monooxygenase cytochrome p450
Bcin12g06390	Bcbot2,Bcstc1	Sesquiterpen cyclase
Bcin12g06400	Bcbot3	Cytochrome P450 monooxygenase
Bcin12g06410	Bcbot5	Acetyl transferase, in botrydial biosynthesis gene cluster
Bcin12g06420	Bcbot6	Zn(2)-C6 fungal-type transcription factor, (Porquier et. al., 2016)
