# Supplementary material for: The Botrytis cinerea Gene Expression Browser
Source: J Fungi (Basel). 2023 Jan 6;9(1):84. doi: 10.3390/jof9010084 (PMC9861337; doi:10.3390/jof9010084)
Supplement: Supplementary file 1 [file jof-09-00084-s001.zip › Supplementary Material 3 KEs ready.xlsx]

## Sheet: SuppMat 3
Gene ID	KE name(s)	Metabolite
Bcin12g06390	BcStc1/Bot2	Botrydial (Pinedo et al. 2008)
Bcin08g02350	BcStc2	Unknown sesquiterpene
Bcin13g05830	BcStc3	Unknown sesquiterpene
Bcin04g03550	BcStc4	Unknown sesquiterpene
Bcin01g03520	BcStc5/BcAba5	Unknown sesquiterpene
Bcin01g04920	BcDtc1	Unknown diterpene
Bcin08g03560	BcDtc3	Unknown diterpene
Bcin05g05670	BcPax1	Unknown indole-diterpene
Bcin01g04560	BcPhs1	Retinal (Schumacher et al. 2014), phytoene synthase
Bcin01g03260	BcBik1	Bikaverin (Schumacher et al. 2013)
Bcin01g00060	BcPks6/Boa6	Botcinic acid (Dalmais et al. 2011)
Bcin01g00090	BcPks9/Boa9	Botcinic acid (Dalmais et al. 2011)
Bcin02g08770	BcPks12	Melanin (Schumacher et al. 2014)
Bcin03g08050	BcPks13	Melanin (Schumacher et al. 2014)
Bcin14g00600	BcPks1	Unknown polyketide
Bcin02g01680	BcPks2	Unknown polyketide
Bcin11g02700	BcPks4	Unknown polyketide
Bcin07g02920	BcPks8	Unknown polyketide
Bcin13g01510	BcPks10	Unknown polyketide
Bcin14g01290	BcPks11	Unknown polyketide
Bcin16g01830	BcPks14	Unknown polyketide
Bcin05g06220	BcPks15	Unknown polyketide
Bcin16g05040	BcPks16	Unknown polyketide
Bcin03g02010	BcPks17	Unknown polyketide
Bcin02g08830	BcPks18	Unknown polyketide
Bcin08g00290	BcPks19	Unknown polyketide
Bcin04g00640	BcPks20	Unknown polyketide
Bcin05g08400	BcPks21	Unknown polyketide
Bcin13g02130	BcChs1/Bpks	Pyrones, resorcylic acids and resorcinols (Jeya et al. 2012)
Bcin12g00690	BcNrps2	Ferrichrome siderophores (Bushley and Turgeon 2010)
Bcin16g03570	BcNrps3	Ferrichrome siderophores (Bushley and Turgeon 2010)
Bcin01g11450	BcNrps7	Ferrichrome siderophores (Bushley and Turgeon 2010)
Bcin01g03730	BcNrps6	Coprogene siderophore (Bushley and Turgeon 2010)
Bcin12g04980	BcNrps1	Unknown peptides
Bcin02g02380	BcNrps4	Unknown peptides
Bcin04g01390	BcNrps5	Unknown peptides
Bcin11g02650	BcNrps8	Unknown peptides
Bcin14g01300	BcNrps9	Unknown peptides
Bcin03g04360	BcPks3	Unknown amino-acid containing- polyketides (PKS-NRPS hybrids)
Bcin01g11550	BcPks5	Unknown amino-acid containing- polyketides (PKS-NRPS hybrids)
Bcin10g00040	BcPks7	Unknown amino-acid containing- polyketides (PKS-NRPS hybrids)
Bcin16g01940	Bcdmats1	Unknown alkaloids
