# Supplementary material for: The Botrytis cinerea Gene Expression Browser
Source: J Fungi (Basel). 2023 Jan 6;9(1):84. doi: 10.3390/jof9010084 (PMC9861337; doi:10.3390/jof9010084)
Supplement: Supplementary file 1 [file jof-09-00084-s001.zip › Supplementary Material 6 RefGenes qPCR.xlsx]

## Sheet: SuppMat 6
Gene ID	Name or description	Ranking	Publication
Bcin11g03430	bcsmt3	127	Ren et.al., 2017
Bcin01g08040	bctubA	344	Ren et.al., 2017
Bcin02g04920	Ubiquitin-conjugating enzyme	356	Ren et.al., 2017
Bcin02g00900	α-TUB	902	Canessa et.al., 2013; Ren et.al., 2017
Bcin11g04420	bcef1b	905	Canessa et.al., 2013
Bcin16g02020	bcactA	1000	Canessa et.al., 2013; Ren et.al., 2017
Bcin15g02120	gapdh	3359	Ren et.al., 2017
