# Supplementary material for: The Botrytis cinerea Gene Expression Browser
Source: J Fungi (Basel). 2023 Jan 6;9(1):84. doi: 10.3390/jof9010084 (PMC9861337; doi:10.3390/jof9010084)
Supplement: Supplementary file 1 [file jof-09-00084-s001.zip › Supplementary Material 7 refgenes all.xlsx]

## Sheet: SuppMat7
Gene ID	RPMM Mean	RPMM Mean gene lenght normalized	CV	CV rank	Quartile
Bcin16g03060	6.60884	0.00230434	0.382513	669	1
Bcin11g03610	10.6556	0.00303492	0.385281	701	1
Bcin09g05660	4.65107	0.00153703	0.405965	935	1
Bcin15g04270	4.34229	0.00176875	0.418252	1086	1
Bcin02g01340	8.85256	0.00203976	0.431703	1262	1
Bcin04g05350	5.70092	0.00246154	0.433622	1285	1
Bcin12g03990	9.15854	0.00275777	0.438355	1349	1
Bcin06g03880	8.07389	0.00308753	0.445143	1441	1
Bcin08g04250	4.36476	0.00247436	0.460834	1666	1
Bcin06g05600	18.9227	0.00228617	0.46985	1794	1
Bcin13g04400	37.3256	0.0126271	0.243999	5	2
Bcin08g04680	16.6655	0.00846823	0.274401	35	2
Bcin06g03120	34.0008	0.0130421	0.285887	55	2
Bcin09g03210	27.0576	0.012769	0.288914	59	2
Bcin03g04740	14.7318	0.004743	0.290586	62	2
Bcin07g00670	23.5733	0.0105238	0.294216	74	2
Bcin02g05040	41.8965	0.0126194	0.304314	103	2
Bcin05g03700	38.353	0.0104962	0.305343	105	2
Bcin04g06670	43.3337	0.0121247	0.305564	106	2
Bcin08g07000	25.2864	0.011805	0.30807	113	2
Bcin08g07060	76.1288	0.0339104	0.207297	1	3
Bcin01g07170	95.0235	0.0247586	0.241833	4	3
Bcin06g04710	44.4088	0.0147881	0.250579	9	3
Bcin16g03070	48.4005	0.0139162	0.257722	11	3
Bcin01g08430	84.5908	0.0271211	0.257908	12	3
Bcin08g03260	63.5922	0.0290375	0.259825	14	3
Bcin11g04200	35.7196	0.0251546	0.260777	15	3
Bcin05g07370	58.4588	0.0268776	0.265359	17	3
Bcin12g02930	54.6521	0.0249212	0.265502	19	3
Bcin03g06130	61.5568	0.0227399	0.26658	20	3
Bcin01g09310	1042.41	0.399391	0.230571	2	4
Bcin01g00470	122.055	0.10632	0.238843	3	4
Bcin01g04260	93.6578	0.048327	0.245234	6	4
Bcin01g00550	194.719	0.0839306	0.246626	7	4
Bcin15g05420	157.865	0.0592364	0.247633	8	4
Bcin11g00790	99.6697	0.0480799	0.254999	10	4
Bcin03g02550	45.9938	0.0345818	0.257979	13	4
Bcin07g03580	123.539	0.0383304	0.262791	16	4
Bcin09g06500	86.5475	0.0371927	0.265395	18	4
Bcin06g02390	162.984	0.0697704	0.266726	21	4

## Sheet: Description
Supplementary Material 7. Proposed reference genes for RT-qPCR studies. The table shows each gene (ten for each expression quartile), as well as its coefficient of variation (CV).

## Sheet: all data
Gene ID	RPMM Mean	RPMM Mean gene lenght normalized	RPMM Mean gene lenght normalized Quartile	Detected in all samples?	CV	CV rank
Bcin01g00010	78.9202	0.0451747	4	NO	2.64966	10266
Bcin01g00020	25.1776	0.0111405	2	NO	2.05726	9473
Bcin01g00030	127.317	0.057924	4	NO	2.08763	9519
Bcin01g00040	68.2696	0.0345319	4	NO	2.34494	9886
Bcin01g00050	28.5724	0.0207347	3	NO	2.03636	9436
Bcin01g00060	128.876	0.0163031	3	NO	2.45448	10035
Bcin01g00070	114.229	0.0553701	4	NO	1.16735	7074
Bcin01g00080	48.3356	0.0161712	3	NO	1.83031	9062
Bcin01g00090	139.23	0.0179953	3	NO	2.72585	10341
Bcin01g00100	20.9341	0.015576	3	NO	2.81927	10422
Bcin01g00110	18.9066	0.0102921	2	NO	3.13104	10640
Bcin01g00120	32.2039	0.0190668	3	NO	2.20825	9713
Bcin01g00130	35.7698	0.0128668	2	YES	1.33878	7707
Bcin01g00140	14.5681	0.00560097	2	NO	0.728397	4746
Bcin01g00150	1.6231	0.0016395	1	NO	1.91653	9232
Bcin01g00160	237.281	0.120021	4	NO	1.5141	8242
Bcin01g00170	479.93	0.171833	4	YES	0.895766	5786
Bcin01g00180	27.2325	0.00524711	2	NO	0.956213	6082
Bcin01g00190	41.2082	0.0295187	3	YES	0.560096	3059
Bcin01g00200	18.4148	0.00717924	2	YES	2.31557	9847
Bcin01g00210	49.7448	0.0237106	3	YES	0.902647	5812
Bcin01g00220	61.0582	0.0617373	4	YES	0.603655	3552
Bcin01g00230	28.2296	0.0133096	3	YES	0.47778	1895
Bcin01g00240	1.74444	0.000701143	1	NO	1.60932	8529
Bcin01g00250	4.1519	0.00166676	1	NO	0.917869	5885
Bcin01g00260	26.9568	0.0100548	2	YES	1.52827	8294
Bcin01g00270	20.8922	0.0114103	2	YES	0.470356	1801
Bcin01g00280	52.2013	0.0108843	2	YES	0.337979	273
Bcin01g00290	4.28735	0.0030978	1	NO	0.697972	4467
Bcin01g00300	0.202443	0.000129771	1	NO	1.51736	8254
Bcin01g00310	1.98119	0.000584077	1	NO	1.58553	8451
Bcin01g00320	5.58084	0.00260787	1	NO	3.05488	10586
Bcin01g00330	119.734	0.0278321	3	YES	0.307774	112
Bcin01g00340	51.9001	0.0183198	3	YES	0.550364	2947
Bcin01g00350	727.883	0.342856	4	YES	1.09894	6774
Bcin01g00360	520.737	0.198452	4	YES	1.40715	7927
Bcin01g00370	396.054	0.200229	4	YES	0.659513	4132
Bcin01g00380	13.621	0.00307194	1	YES	0.722237	4687
Bcin01g00390	64.864	0.0194728	3	YES	0.773951	5075
Bcin01g00400	103.677	0.0454324	4	YES	0.824392	5414
Bcin01g00410	37.3107	0.0206136	3	YES	0.376387	611
Bcin01g00420	179.158	0.0565168	4	YES	0.918042	5888
Bcin01g00430	86.5952	0.0165574	3	YES	0.445551	1445
Bcin01g00440	294.926	0.0454361	4	YES	0.785728	5138
Bcin01g00450	567.048	0.0731108	4	YES	0.635691	3887
Bcin01g00460	44.8882	0.00711269	2	YES	0.447204	1473
Bcin01g00470	122.055	0.10632	4	YES	0.238843	3
Bcin01g00480	26.3536	0.0222205	3	YES	0.583549	3335
Bcin01g00490	19.2747	0.0146464	3	YES	0.358497	430
Bcin01g00500	23.1548	0.0364642	4	YES	0.768565	5043
Bcin01g00510	54.3721	0.0172009	3	YES	0.366144	505
Bcin01g00520	192.5	0.0652983	4	YES	0.840469	5490
Bcin01g00530	50.7196	0.016575	3	YES	0.40461	928
Bcin01g00540	50.4337	0.0172718	3	YES	0.356174	411
Bcin01g00550	194.719	0.0839306	4	YES	0.246626	7
Bcin01g00560	25.2331	0.0130809	2	YES	0.545294	2880
Bcin01g00570	19.4593	0.00608485	2	YES	0.689073	4390
Bcin01g00580	4.74062	0.00292812	1	NO	1.35991	7780
Bcin01g00590	8.65454	0.00623526	2	YES	0.572677	3213
Bcin01g00600	0.878175	0.000609844	1	NO	1.7566	8893
Bcin01g00610	43.0221	0.0122118	2	YES	1.34907	7743
Bcin01g00620	19.0617	0.00816698	2	YES	1.45087	8074
Bcin01g00630	100.733	0.0523558	4	YES	0.62118	3749
Bcin01g00640	54.9144	0.0230056	3	YES	2.63116	10241
Bcin01g00650	46.7628	0.0216194	3	YES	1.02381	6417
Bcin01g00660	85.0646	0.0166565	3	YES	0.484717	2004
Bcin01g00670	208.601	0.118389	4	YES	0.623594	3772
Bcin01g00680	0.108694	0.000118532	1	NO	3.83029	11021
Bcin01g00690	0.0472007	5.78439e-05	1	NO	3.38156	10811
Bcin01g00700	0.383159	0.000334053	1	NO	1.57648	8433
Bcin01g00710	14.9553	0.00726691	2	NO	1.41834	7966
Bcin01g00720	133.386	0.034547	4	YES	0.473903	1849
Bcin01g00730	26.8783	0.0100706	2	YES	1.33375	7691
Bcin01g00740	12.2827	0.0106436	2	YES	1.01113	6348
Bcin01g00750	133.229	0.0869644	4	YES	0.720757	4673
Bcin01g00760	9.84138	0.00543123	2	YES	0.673278	4258
Bcin01g00770	997.104	0.78698	4	YES	0.753167	4912
Bcin01g00780	82.4101	0.0157391	3	YES	1.11731	6866
Bcin01g00790	62.248	0.0478463	4	YES	1.31639	7623
Bcin01g00800	58.8984	0.0198044	3	YES	1.03904	6498
Bcin01g00810	30.3106	0.0117165	2	YES	0.547845	2915
Bcin01g00820	11.5793	0.00788782	2	YES	0.443408	1419
Bcin01g00830	110.518	0.0318772	3	YES	0.398261	861
Bcin01g00840	34.8086	0.00797997	2	YES	0.842943	5504
Bcin01g00850	18.4096	0.00916356	2	YES	0.772126	5060
Bcin01g00860	10.5733	0.00657542	2	YES	0.6735	4262
Bcin01g00870	67.8029	0.0183499	3	YES	1.28663	7498
Bcin01g00880	59.0779	0.0378704	4	YES	0.442345	1404
Bcin01g00890	18.33	0.0137923	3	YES	0.632917	3866
Bcin01g00900	8.30548	0.00352525	2	NO	1.09049	6730
Bcin01g00910	0.128734	0.00010073	1	NO	4.79851	11301
Bcin01g00920	90.1869	0.0715201	4	YES	3.01654	10554
Bcin01g00930	274.119	0.174821	4	YES	0.559305	3050
Bcin01g00940	146.355	0.0534532	4	YES	0.804863	5281
Bcin01g00950	7.30048	0.00339399	2	NO	0.893091	5772
Bcin01g00960	2.34031	0.00145452	1	NO	1.13465	6933
Bcin01g00970	42.0491	0.0125971	2	YES	1.02326	6415
Bcin01g00980	830.509	0.532719	4	YES	0.710271	4588
Bcin01g00990	16.4044	0.00858867	2	NO	6.37607	11579
Bcin01g01000	9.59613	0.00259776	1	YES	0.66685	4208
Bcin01g01010	14.6253	0.00568637	2	YES	0.663894	4178
Bcin01g01020	0.115712	0.000100619	1	NO	1.37513	7836
Bcin01g01030	0.479501	0.000332525	1	NO	0.979597	6203
Bcin01g01040	44.2449	0.0131642	2	YES	0.818442	5367
Bcin01g01050	3.79308	0.000982153	1	NO	1.05691	6591
Bcin01g01060	0.149886	8.88476e-05	1	NO	3.56743	10910
Bcin01g01070	24.4914	0.00681831	2	YES	0.663291	4171
Bcin01g01080	93.8994	0.0255369	3	YES	0.554533	2995
Bcin01g01090	11.4766	0.00456507	2	YES	2.94529	10514
Bcin01g01100	68.2909	0.0206379	3	YES	1.22948	7287
Bcin01g01110	15.5976	0.0127119	2	YES	0.622112	3760
Bcin01g01115	3.70505	0.00284784	1	NO	1.36928	7818
Bcin01g01120	46.5049	0.0192169	3	YES	0.903624	5819
Bcin01g01130	4.62853	0.00302518	1	NO	2.14767	9612
Bcin01g01140	93.2799	0.0476404	4	YES	0.447326	1477
Bcin01g01150	71.2565	0.0172325	3	YES	0.71884	4657
Bcin01g01160	38.7014	0.0106527	2	YES	0.559902	3056
Bcin01g01170	4.78585	0.00259255	1	NO	0.703154	4512
Bcin01g01180	78.5974	0.0255352	3	YES	0.503766	2279
Bcin01g01190	463.379	0.169798	4	YES	0.922541	5919
Bcin01g01200	20.5594	0.0108435	2	YES	0.878454	5693
Bcin01g01210	155.466	0.0649127	4	YES	0.71398	4622
Bcin01g01220	15.362	0.00325881	2	NO	1.57648	8434
Bcin01g01230	20.1801	0.00865725	2	YES	0.723518	4702
Bcin01g01240	5.63272	0.00446686	2	YES	0.934302	5983
Bcin01g01250	0.436406	0.00037492	1	NO	1.95716	9317
Bcin01g01260	170.938	0.155539	4	YES	4.91788	11319
Bcin01g01270	2.18818	0.00217297	1	NO	0.871767	5662
Bcin01g01280	43.3037	0.0108151	2	YES	0.314013	141
Bcin01g01290	69.9009	0.0183901	3	YES	0.351927	381
Bcin01g01300	29.675	0.0206794	3	YES	0.858178	5590
Bcin01g01310	1.03766	0.00070302	1	NO	0.799963	5250
Bcin01g01320	20.4908	0.00827578	2	NO	3.62891	10938
Bcin01g01330	1.06624	0.000772079	1	NO	2.25561	9769
Bcin01g01340	0.808672	0.000392559	1	NO	1.27189	7445
Bcin01g01350	15.2426	0.00869018	2	YES	3.21523	10689
Bcin01g01360	1.83635	0.00176572	1	NO	3.53008	10888
Bcin01g01370	0.475249	0.00026911	1	NO	2.15739	9634
Bcin01g01380	5.40594	0.00376196	2	NO	0.726707	4730
Bcin01g01390	31.3744	0.0120997	2	YES	0.333371	239
Bcin01g01400	10.4524	0.00665757	2	YES	0.875388	5677
Bcin01g01410	7.24106	0.00346297	2	NO	1.19988	7180
Bcin01g01420	18.9846	0.0122245	2	YES	0.920186	5902
Bcin01g01430	15.3358	0.00596261	2	NO	1.88773	9171
Bcin01g01440	121.376	0.0682272	4	NO	3.05205	10582
Bcin01g01450	7.15251	0.00119467	1	NO	3.07505	10604
Bcin01g01460	3.57154	0.00178221	1	NO	0.921918	5916
Bcin01g01470	0.186483	0.000131511	1	NO	1.83111	9065
Bcin01g01480	14.7355	0.00941564	2	YES	1.38145	7854
Bcin01g01490	25.488	0.00912894	2	YES	0.433233	1281
Bcin01g01500	118.462	0.0501533	4	YES	0.862697	5617
Bcin01g01510	92.9764	0.0471005	4	YES	0.41067	995
Bcin01g01520	149.959	0.0921122	4	YES	0.594213	3443
Bcin01g01530	32.5615	0.0172466	3	YES	0.488684	2063
Bcin01g01540	4.25523	0.00390031	2	NO	4.04656	11085
Bcin01g01550	362.29	0.364844	4	YES	2.65411	10272
Bcin01g01560	0.213237	0.000198544	1	NO	2.4891	10081
Bcin01g01570	256.128	0.115529	4	NO	1.67159	8705
Bcin01g01580	6.99037	0.00414122	2	NO	1.04236	6517
Bcin01g01590	548.182	0.292989	4	YES	1.15192	7015
Bcin01g01600	8.85632	0.00269026	1	NO	1.49341	8183
Bcin01g01610	13.0694	0.00690408	2	NO	1.89229	9176
Bcin01g01620	81.113	0.0320859	3	NO	1.59509	8490
Bcin01g01630	42.6765	0.0192845	3	NO	0.70502	4532
Bcin01g01640	0.832572	0.000291721	1	NO	1.2897	7513
Bcin01g01650	0.732037	0.000207729	1	NO	2.53351	10138
Bcin01g01660	4.06747	0.00167662	1	NO	8.43044	11697
Bcin01g01670	1.24921	0.000775423	1	NO	5.87486	11509
Bcin01g01680	25.9647	0.007071	2	NO	1.72167	8813
Bcin01g01690	3.05981	0.00235915	1	NO	2.60992	10223
Bcin01g01700	121.828	0.0429727	4	YES	0.357259	418
Bcin01g01710	185.317	0.116698	4	YES	0.271158	30
Bcin01g01720	181.697	0.0722167	4	YES	0.530292	2674
Bcin01g01730	14.589	0.0113268	2	YES	1.32877	7674
Bcin01g01740	75.5292	0.0236694	3	YES	2.44943	10030
Bcin01g01750	0.153812	0.000173799	1	NO	4.38583	11194
Bcin01g01760	246.985	0.0609088	4	YES	0.862249	5613
Bcin01g01770	32.7515	0.0176844	3	YES	0.419442	1103
Bcin01g01780	18.51	0.0126868	2	YES	1.07978	6690
Bcin01g01790	108.571	0.033101	3	YES	1.29014	7514
Bcin01g01800	1370.6	0.956454	4	YES	0.695968	4451
Bcin01g01810	37.6415	0.00640924	2	YES	1.07761	6674
Bcin01g01820	66.0828	0.0357011	4	YES	0.576588	3257
Bcin01g01830	146.09	0.140067	4	YES	0.538033	2779
Bcin01g01840	38.2781	0.0297884	3	YES	0.895533	5783
Bcin01g01850	56.9912	0.0225618	3	YES	0.675852	4287
Bcin01g01860	65.2556	0.0747487	4	YES	0.480123	1928
Bcin01g01870	19.5178	0.0188942	3	YES	0.465241	1732
Bcin01g01880	4.62926	0.00272309	1	YES	0.510465	2374
Bcin01g01890	96.8173	0.0364523	4	YES	0.299016	88
Bcin01g01900	153.72	0.200679	4	YES	0.762948	4993
Bcin01g01910	151.908	0.0510271	4	YES	0.763936	5006
Bcin01g01920	47.6612	0.0212868	3	YES	1.20458	7196
Bcin01g01930	2.16968	0.00175825	1	NO	1.8458	9092
Bcin01g01940	26.6272	0.00968613	2	YES	0.308371	115
Bcin01g01950	31.0852	0.0197995	3	YES	0.426841	1204
Bcin01g01960	10.808	0.00569443	2	YES	0.56206	3079
Bcin01g01970	15.1669	0.011525	2	YES	0.809421	5317
Bcin01g01980	4.69395	0.00373425	2	YES	1.21958	7249
Bcin01g01990	36.5426	0.0268498	3	YES	0.729064	4755
Bcin01g02000	200.973	0.116236	4	YES	0.282674	47
Bcin01g02010	23.2027	0.0204609	3	NO	1.35787	7774
Bcin01g02020	74.8771	0.0233991	3	YES	0.334258	245
Bcin01g02030	86.0491	0.0163436	3	YES	0.375877	604
Bcin01g02040	82.7541	0.0663626	4	YES	0.407649	955
Bcin01g02050	540.714	0.335639	4	YES	0.281666	43
Bcin01g02060	27.7867	0.0192429	3	YES	0.364353	488
Bcin01g02070	38.1856	0.0261188	3	YES	0.589231	3391
Bcin01g02080	8.46826	0.00244394	1	NO	3.92976	11056
Bcin01g02090	61.916	0.0446402	4	YES	0.420445	1116
Bcin01g02100	34.4951	0.0272258	3	YES	0.510611	2375
Bcin01g02110	19.9274	0.00736959	2	YES	0.451814	1541
Bcin01g02120	274.134	0.298621	4	YES	0.409942	988
Bcin01g02130	24.8932	0.00933028	2	YES	0.425582	1181
Bcin01g02140	1.34117	0.000877727	1	NO	1.13168	6920
Bcin01g02150	0.888359	0.000600649	1	NO	1.22782	7279
Bcin01g02160	156.651	0.0367553	4	YES	0.327859	205
Bcin01g02170	102.164	0.0276194	3	YES	0.368062	528
Bcin01g02180	14.5481	0.00256808	1	YES	0.51762	2494
Bcin01g02190	33.0923	0.0204526	3	YES	0.429778	1236
Bcin01g02200	1004.04	0.823662	4	YES	0.64491	3986
Bcin01g02210	903.795	0.650212	4	YES	0.63373	3871
Bcin01g02220	149.309	0.045535	4	YES	0.449092	1500
Bcin01g02230	49.3471	0.0230378	3	YES	0.479235	1916
Bcin01g02240	72.983	0.0241506	3	YES	0.344778	318
Bcin01g02250	29.2063	0.0157957	3	YES	0.82135	5392
Bcin01g02260	82.0254	0.0476615	4	YES	0.269931	27
Bcin01g02270	100.965	0.0479415	4	YES	0.507117	2335
Bcin01g02280	265.84	0.0562624	4	YES	0.772431	5064
Bcin01g02290	120.769	0.0410917	4	YES	0.492482	2119
Bcin01g02300	262.397	0.236181	4	YES	0.456112	1595
Bcin01g02310	229.378	0.0667379	4	YES	0.467471	1764
Bcin01g02320	38.8617	0.0135124	3	YES	1.67052	8699
Bcin01g02330	19.4398	0.0149652	3	YES	1.68416	8736
Bcin01g02340	42.7061	0.0472412	4	YES	0.482789	1970
Bcin01g02350	12.759	0.0164632	3	YES	0.769757	5049
Bcin01g02360	4.11013	0.00310199	1	NO	1.06646	6626
Bcin01g02370	3.16747	0.00327218	2	NO	2.2849	9803
Bcin01g02380	5.89354	0.0034047	2	NO	2.76993	10381
Bcin01g02390	3.18734	0.0015465	1	NO	1.70137	8770
Bcin01g02400	34.4952	0.0151561	3	YES	0.489548	2079
Bcin01g02410	24.4129	0.0099563	2	YES	0.379486	651
Bcin01g02420	93.421	0.0436547	4	YES	0.607088	3599
Bcin01g02430	8.81334	0.00894755	2	NO	2.01705	9405
Bcin01g02440	3.98115	0.0020532	1	NO	1.09415	6750
Bcin01g02450	2.07288	0.000965927	1	NO	1.24558	7344
Bcin01g02460	45.2493	0.0301662	3	YES	1.10336	6793
Bcin01g02470	1.32941	0.000678965	1	NO	2.49571	10091
Bcin01g02480	0.336655	0.000247905	1	NO	1.81035	9018
Bcin01g02490	38.369	0.0348492	4	YES	0.701928	4504
Bcin01g02500	43.6045	0.0249596	3	YES	0.817783	5356
Bcin01g02510	64.0443	0.0331836	3	YES	1.70922	8785
Bcin01g02520	1.07553	0.000337158	1	NO	3.02714	10567
Bcin01g02530	0.786504	0.00063633	1	NO	6.01313	11533
Bcin01g02540	22.6118	0.00995239	2	YES	0.918585	5894
Bcin01g02550	7.58443	0.00200699	1	YES	0.976445	6190
Bcin01g02560	115.839	0.0370566	4	YES	0.63154	3851
Bcin01g02565	19.7248	0.0188935	3	YES	0.464435	1720
Bcin01g02570	49.8568	0.0147375	3	YES	0.555246	3005
Bcin01g02580	741.482	0.324358	4	YES	0.382572	671
Bcin01g02590	2.1471	0.00452021	2	NO	0.718007	4652
Bcin01g02600	483.827	0.401183	4	YES	0.639554	3931
Bcin01g02610	95.702	0.0357364	4	YES	0.562449	3083
Bcin01g02620	94.753	0.0431087	4	YES	0.298726	85
Bcin01g02630	203.1	0.0840994	4	YES	0.483984	1991
Bcin01g02640	57.8234	0.0201125	3	YES	0.684455	4352
Bcin01g02650	48.2974	0.0258413	3	YES	0.61714	3709
Bcin01g02660	297.966	0.0701922	4	YES	0.411434	1007
Bcin01g02670	166.087	0.0803519	4	YES	0.622672	3765
Bcin01g02680	322.902	0.113259	4	YES	0.625575	3789
Bcin01g02690	32.248	0.0131571	2	YES	0.820746	5386
Bcin01g02700	12.5249	0.00651661	2	YES	2.77299	10383
Bcin01g02710	2.52735	0.00350535	2	NO	0.579332	3287
Bcin01g02720	85.7813	0.0716037	4	YES	2.8041	10407
Bcin01g02730	71.2562	0.0235792	3	YES	0.775847	5087
Bcin01g02740	30.5355	0.0167686	3	YES	0.605636	3579
Bcin01g02750	26.7467	0.0185227	3	YES	0.451925	1542
Bcin01g02760	3.42568	0.00130552	1	NO	1.24902	7354
Bcin01g02770	125.138	0.0562167	4	YES	1.03388	6469
Bcin01g02780	196.783	0.0873813	4	YES	2.37851	9925
Bcin01g02790	82.5862	0.0339861	4	YES	1.26788	7426
Bcin01g02800	118.232	0.0342999	4	YES	0.47957	1920
Bcin01g02810	17.314	0.0122274	2	YES	0.472044	1824
Bcin01g02820	8.04461	0.00456302	2	YES	0.653959	4073
Bcin01g02830	89.6294	0.0163647	3	YES	0.343777	311
Bcin01g02840	22.1415	0.00761398	2	YES	0.790818	5178
Bcin01g02850	2.98998	0.00152706	1	NO	4.43165	11205
Bcin01g02860	4.99009	0.00333562	2	NO	4.1758	11125
Bcin01g02870	37.6095	0.0181688	3	YES	1.20615	7201
Bcin01g02880	246.035	0.114064	4	YES	1.15957	7038
Bcin01g02890	25.528	0.011868	2	YES	0.736027	4794
Bcin01g02900	35.2083	0.0198468	3	YES	0.785592	5135
Bcin01g02910	46.5183	0.0172099	3	YES	0.905497	5830
Bcin01g02920	20.2862	0.0172209	3	YES	2.12395	9578
Bcin01g02930	50.1696	0.0277948	3	YES	0.546365	2898
Bcin01g02940	50.9412	0.0691197	4	YES	1.55603	8380
Bcin01g02950	29.765	0.0112279	2	YES	1.0319	6460
Bcin01g02960	45.8092	0.0268991	3	YES	0.439939	1369
Bcin01g02970	62.6223	0.0310626	3	YES	1.03782	6494
Bcin01g02980	34.3288	0.0198318	3	YES	0.281971	44
Bcin01g02990	33.6876	0.0494678	4	YES	0.530641	2678
Bcin01g03000	789.876	0.508286	4	YES	0.564438	3109
Bcin01g03010	30.1726	0.0114943	2	YES	0.711895	4607
Bcin01g03020	169.796	0.0734414	4	YES	0.516009	2468
Bcin01g03030	33.9754	0.0149737	3	YES	0.466408	1751
Bcin01g03040	0.713397	0.000231397	1	NO	1.53786	8326
Bcin01g03050	51.0284	0.0149863	3	YES	0.597321	3476
Bcin01g03060	128.717	0.0895736	4	YES	0.415093	1050
Bcin01g03070	14.0353	0.0131787	2	YES	0.862385	5615
Bcin01g03080	15.9185	0.00793544	2	NO	5.05589	11356
Bcin01g03090	0.214068	0.000172497	1	NO	1.51815	8259
Bcin01g03100	0.366859	0.000271747	1	NO	1.30264	7560
Bcin01g03110	134.029	0.0538051	4	YES	0.398665	862
Bcin01g03120	20.9757	0.0101479	2	NO	2.22168	9727
Bcin01g03130	23.902	0.0159559	3	YES	0.517825	2498
Bcin01g03140	11.0583	0.00707505	2	YES	0.388625	744
Bcin01g03150	9.11656	0.00642916	2	YES	0.517992	2502
Bcin01g03160	64.2165	0.0286809	3	YES	0.576828	3258
Bcin01g03170	59.3604	0.0144676	3	YES	0.461881	1680
Bcin01g03180	14.0808	0.00478774	2	YES	0.921335	5911
Bcin01g03190	3701.58	6.40412	4	NO	1.84492	9089
Bcin01g03200	1226.21	1.81391	4	YES	0.848779	5538
Bcin01g03210	61.0994	0.0193108	3	YES	0.657448	4113
Bcin01g03220	44.674	0.0146906	3	YES	0.835342	5468
Bcin01g03230	105.276	0.0344152	4	YES	0.43792	1345
Bcin01g03240	39.3167	0.0236705	3	YES	1.50119	8208
Bcin01g03250	21.283	0.0134447	3	YES	0.371491	556
Bcin01g03260	57.8576	0.0165591	3	YES	0.342952	304
Bcin01g03270	324.422	0.257273	4	YES	1.50275	8212
Bcin01g03280	5.53358	0.00188473	1	NO	3.53488	10891
Bcin01g03290	6.27313	0.00384148	2	NO	1.02721	6436
Bcin01g03300	3.39638	0.00337948	2	NO	1.13873	6953
Bcin01g03310	1.61665	0.000727236	1	NO	1.29584	7540
Bcin01g03320	2.80804	0.00252977	1	NO	1.13758	6948
Bcin01g03330	1.1719	0.00110557	1	NO	3.05252	10583
Bcin01g03340	0.405532	0.000337662	1	NO	1.96608	9328
Bcin01g03350	0.619728	0.000329117	1	NO	1.51658	8249
Bcin01g03360	8.7918	0.00344912	2	NO	1.83595	9072
Bcin01g03370	7.84914	0.00637623	2	NO	1.43247	8021
Bcin01g03380	0.482771	0.000245186	1	NO	1.61307	8541
Bcin01g03390	167.182	0.04048	4	YES	1.12457	6891
Bcin01g03400	20.1848	0.00996289	2	NO	1.30472	7571
Bcin01g03410	51.1777	0.0196233	3	YES	0.544856	2871
Bcin01g03420	272.104	0.0973539	4	YES	2.0451	9449
Bcin01g03430	11.4405	0.00355738	2	YES	0.798949	5243
Bcin01g03440	189.795	0.0502368	4	YES	0.511679	2399
Bcin01g03450	3.48864	0.00172962	1	NO	2.60264	10219
Bcin01g03460	176.778	0.116916	4	YES	1.61488	8550
Bcin01g03470	245.277	0.0807629	4	YES	0.385155	699
Bcin01g03480	182.045	0.03719	4	YES	0.579732	3290
Bcin01g03490	66.1365	0.0158677	3	YES	0.394142	806
Bcin01g03500	221.865	0.0361285	4	YES	0.502943	2264
Bcin01g03510	16.5376	0.00715293	2	NO	2.27591	9798
Bcin01g03520	65.4494	0.0487701	4	NO	1.94431	9288
Bcin01g03530	322.579	0.0727513	4	NO	2.341	9879
Bcin01g03540	309.498	0.0921674	4	NO	3.34326	10785
Bcin01g03550	0.729146	0.000392647	1	NO	2.18315	9675
Bcin01g03560	2.71235	0.00299377	1	NO	1.63203	8600
Bcin01g03570	6.15807	0.00153798	1	NO	1.5168	8250
Bcin01g03580	81.1107	0.0307587	3	YES	1.02467	6425
Bcin01g03590	30.1493	0.0126945	2	YES	2.19227	9693
Bcin01g03600	34.6447	0.0156834	3	YES	0.38687	721
Bcin01g03610	30.2271	0.0126685	2	YES	0.467497	1766
Bcin01g03620	4.22726	0.00364105	2	NO	1.60041	8503
Bcin01g03630	45.7578	0.0247876	3	YES	0.820273	5381
Bcin01g03640	744.533	0.266571	4	YES	0.537141	2768
Bcin01g03650	42.2702	0.0120737	2	YES	0.446944	1468
Bcin01g03660	61.4685	0.0178532	3	YES	0.557521	3027
Bcin01g03670	6.67433	0.00701085	2	YES	0.812372	5327
Bcin01g03680	10.9665	0.015295	3	YES	0.548543	2924
Bcin01g03690	14.9606	0.00456811	2	YES	0.63807	3918
Bcin01g03700	2.34249	0.00218109	1	NO	5.88113	11510
Bcin01g03710	36.9784	0.0203402	3	YES	0.96882	6153
Bcin01g03720	6.42473	0.0042157	2	YES	1.11266	6839
Bcin01g03730	42.6157	0.00607494	2	YES	0.956007	6081
Bcin01g03740	52.0279	0.0122736	2	YES	0.933776	5980
Bcin01g03750	66.7238	0.016203	3	YES	0.639277	3924
Bcin01g03760	39.2391	0.053974	4	NO	3.17007	10660
Bcin01g03770	21.5281	0.0116937	2	NO	2.63977	10256
Bcin01g03780	106.596	0.024144	3	YES	0.462085	1684
Bcin01g03790	200.207	0.0371717	4	YES	0.422055	1140
Bcin01g03800	0.320203	0.000425802	1	NO	1.8892	9173
Bcin01g03810	9.78419	0.0047821	2	NO	0.989319	6253
Bcin01g03820	286.661	0.106328	4	YES	0.901074	5807
Bcin01g03830	85.7967	0.0524109	4	YES	0.546255	2895
Bcin01g03840	52.4496	0.0184682	3	YES	0.3754	596
Bcin01g03850	3.37544	0.00165463	1	NO	1.29035	7516
Bcin01g03860	57.4408	0.0602737	4	YES	0.645561	3994
Bcin01g03890	29.6465	0.0201129	3	NO	1.40585	7924
Bcin01g03900	20.6422	0.0336741	3	NO	2.4173	9985
Bcin01g03910	45.6582	0.0432369	4	NO	2.39436	9949
Bcin01g03920	3.38861	0.00170282	1	NO	2.04948	9456
Bcin01g03930	8.58045	0.00674034	2	YES	0.815639	5344
Bcin01g03940	77.6993	0.0361897	4	YES	3.58241	10917
Bcin01g03950	83.4077	0.0492371	4	YES	0.676101	4290
Bcin01g03960	1.0729	0.00122758	1	NO	1.27168	7444
Bcin01g03970	13.8889	0.00920406	2	NO	3.10281	10620
Bcin01g03980	1.87705	0.00107138	1	NO	3.98139	11066
Bcin01g03990	0.38571	0.000285289	1	NO	2.41325	9975
Bcin01g04000	1.73883	0.00113205	1	NO	1.33823	7705
Bcin01g04010	21.3371	0.0139458	3	YES	0.568927	3165
Bcin01g04020	36.5564	0.0202979	3	YES	0.408182	960
Bcin01g04030	36.5179	0.035662	4	YES	0.510996	2387
Bcin01g04040	27.9972	0.00713668	2	YES	0.496603	2177
Bcin01g04050	18.0427	0.017637	3	YES	0.631208	3847
Bcin01g04060	37.9274	0.0136626	3	YES	2.26374	9780
Bcin01g04070	42.9829	0.0145853	3	YES	0.457244	1616
Bcin01g04080	61.0929	0.0185186	3	YES	0.428201	1216
Bcin01g04090	50.5278	0.0357339	4	YES	0.610536	3639
Bcin01g04100	59.494	0.0215013	3	YES	0.53096	2684
Bcin01g04110	2.15626	0.0012935	1	NO	7.6061	11664
Bcin01g04120	15.5248	0.00759904	2	YES	3.04678	10577
Bcin01g04130	85.1544	0.0170309	3	YES	0.703542	4517
Bcin01g04140	1.51941	0.00127789	1	NO	1.20372	7194
Bcin01g04150	52.2542	0.0215659	3	NO	1.63396	8604
Bcin01g04160	18.4422	0.00927212	2	YES	0.514216	2441
Bcin01g04170	28.9937	0.0138461	3	YES	0.891543	5760
Bcin01g04180	6.49535	0.00312127	1	YES	0.756443	4945
Bcin01g04190	0.0338106	1.48618e-05	1	NO	2.00647	9382
Bcin01g04200	0.017976	6.95666e-06	1	NO	3.64169	10944
Bcin01g04210	1.39882	0.000640191	1	NO	1.40085	7912
Bcin01g04220	14.2312	0.00575697	2	NO	2.55506	10155
Bcin01g04230	104.209	0.0618818	4	YES	1.22508	7271
Bcin01g04240	103.052	0.053701	4	YES	1.14828	7003
Bcin01g04250	48.9741	0.0106327	2	NO	5.27472	11396
Bcin01g04260	93.6578	0.048327	4	YES	0.245234	6
Bcin01g04270	121.653	0.0187071	3	YES	0.581522	3311
Bcin01g04280	135.279	0.041181	4	YES	0.37126	552
Bcin01g04290	2.27546	0.00166092	1	NO	0.885552	5732
Bcin01g04300	23.9749	0.0147629	3	YES	0.434985	1298
Bcin01g04310	32.3851	0.0153995	3	YES	0.658101	4121
Bcin01g04320	1.03698	0.00164861	1	NO	0.966795	6142
Bcin01g04330	0.616594	0.000551516	1	NO	1.06683	6628
Bcin01g04340	277.933	0.105477	4	YES	1.18481	7125
Bcin01g04350	62.3507	0.0485219	4	YES	0.732357	4776
Bcin01g04360	52.4801	0.0146511	3	YES	0.34998	362
Bcin01g04370	86.3791	0.0345793	4	YES	0.827014	5425
Bcin01g04380	99.6426	0.0281476	3	YES	0.365525	500
Bcin01g04390	40.5255	0.010559	2	YES	1.40369	7921
Bcin01g04400	0.913094	0.000646209	1	NO	3.69581	10967
Bcin01g04410	16.6436	0.00489661	2	NO	3.27652	10742
Bcin01g04420	7.15312	0.00284531	1	NO	2.67276	10286
Bcin01g04430	1.61974	0.000717017	1	NO	2.34239	9882
Bcin01g04440	78.1475	0.0289221	3	YES	0.351822	377
Bcin01g04450	5.63133	0.00230698	1	NO	1.66841	8693
Bcin01g04460	26.8209	0.011194	2	YES	0.585696	3357
Bcin01g04470	13.7748	0.00353473	2	YES	0.542983	2839
Bcin01g04480	93.9431	0.0427014	4	YES	2.01251	9393
Bcin01g04490	29.561	0.00682702	2	YES	0.645448	3992
Bcin01g04500	1.8679	0.000749559	1	NO	1.61093	8537
Bcin01g04510	3.36441	0.00146661	1	NO	1.19141	7146
Bcin01g04520	0.222409	0.000154665	1	NO	1.29075	7518
Bcin01g04530	11.1881	0.00869995	2	NO	2.71326	10333
Bcin01g04540	42.6544	0.0229819	3	YES	3.38939	10816
Bcin01g04550	44.5035	0.0180982	3	YES	0.639325	3925
Bcin01g04560	22.2696	0.00826944	2	YES	1.27385	7455
Bcin01g04570	27.984	0.00976754	2	YES	1.4125	7946
Bcin01g04580	175.037	0.0761694	4	YES	1.40311	7919
Bcin01g04590	1.34443	0.00139754	1	NO	1.72874	8824
Bcin01g04600	170.598	0.0700896	4	YES	1.00842	6333
Bcin01g04610	0.112768	5.66676e-05	1	NO	6.92299	11624
Bcin01g04620	0.836357	0.000480113	1	NO	1.45578	8083
Bcin01g04630	45.4591	0.0383621	4	YES	0.483644	1983
Bcin01g04640	438.954	0.107455	4	YES	0.466827	1757
Bcin01g04650	1.15135	0.00135294	1	NO	1.70132	8769
Bcin01g04660	2.069	0.000358952	1	NO	1.45716	8092
Bcin01g04670	43.5146	0.0323529	3	YES	1.90533	9203
Bcin01g04680	0.0453457	6.08667e-05	1	NO	3.01243	10549
Bcin01g04690	0.039164	3.29941e-05	1	NO	2.51295	10106
Bcin01g04700	36.4727	0.0084761	2	YES	0.358892	434
Bcin01g04710	111.488	0.0461839	4	YES	0.804265	5276
Bcin01g04720	44.6399	0.0277611	3	YES	0.38496	694
Bcin01g04730	1.98181	0.00192222	1	NO	0.637809	3914
Bcin01g04740	6.90855	0.00368064	2	YES	0.365296	494
Bcin01g04750	7.40067	0.00400253	2	YES	1.61991	8567
Bcin01g04760	1.34247	0.000871733	1	NO	0.700373	4491
Bcin01g04770	3.18339	0.00349439	2	NO	0.772243	5062
Bcin01g04780	43.6744	0.0291357	3	YES	0.734631	4787
Bcin01g04790	95.2587	0.0733889	4	YES	0.597365	3478
Bcin01g04800	73.5586	0.0403725	4	YES	0.313226	137
Bcin01g04810	12.6088	0.0143119	3	YES	0.814895	5340
Bcin01g04820	9.32376	0.0198378	3	YES	1.66426	8681
Bcin01g04830	6.38525	0.004254	2	NO	4.90693	11315
Bcin01g04840	7.26968	0.00342586	2	NO	5.17315	11378
Bcin01g04850	2.98157	0.00118741	1	NO	1.54564	8350
Bcin01g04860	12.9914	0.0127868	2	YES	2.14703	9610
Bcin01g04870	1.5041	0.000754312	1	NO	4.56076	11239
Bcin01g04880	50.2416	0.0213885	3	NO	1.50261	8209
Bcin01g04890	93.6955	0.0464299	4	NO	1.21944	7248
Bcin01g04900	168.382	0.139736	4	NO	1.28794	7505
Bcin01g04910	20.727	0.0118575	2	NO	1.67119	8704
Bcin01g04920	8.92204	0.00240551	1	NO	1.92081	9244
Bcin01g04930	1549.63	2.1463	4	NO	1.42231	7978
Bcin01g04940	49.5739	0.0133947	3	YES	1.00925	6337
Bcin01g04950	51.2908	0.0214068	3	YES	0.772461	5065
Bcin01g04960	19.9094	0.0121473	2	YES	0.728017	4743
Bcin01g04970	2.47506	0.00183202	1	NO	1.64105	8627
Bcin01g04980	353.847	0.244369	4	YES	0.439347	1360
Bcin01g04990	1.89524	0.0023456	1	NO	0.846367	5525
Bcin01g05000	0.560825	0.000721783	1	NO	1.07198	6653
Bcin01g05010	40.3173	0.0163825	3	YES	0.504358	2292
Bcin01g05020	71.2585	0.0668466	4	YES	1.03956	6501
Bcin01g05030	0.71389	0.00135979	1	NO	0.800539	5255
Bcin01g05040	22.4769	0.00779094	2	YES	0.728583	4751
Bcin01g05050	1.49772	0.0018332	1	NO	3.28516	10747
Bcin01g05060	252.067	0.065506	4	YES	0.561078	3069
Bcin01g05070	19.077	0.0175987	3	YES	0.565907	3130
Bcin01g05080	2.21911	0.00126879	1	NO	2.76991	10380
Bcin01g05090	5.22555	0.00209946	1	NO	2.617	10230
Bcin01g05100	2.40078	0.00181878	1	NO	0.733287	4781
Bcin01g05110	77.3449	0.0215866	3	YES	0.507453	2343
Bcin01g05120	1211.18	0.469814	4	YES	0.726144	4725
Bcin01g05130	82.4898	0.0779677	4	YES	0.497984	2195
Bcin01g05140	48.0267	0.0177482	3	YES	0.621076	3748
Bcin01g05150	14.7486	0.00546648	2	YES	0.528792	2645
Bcin01g05160	490.375	0.131222	4	YES	0.466106	1747
Bcin01g05170	10.813	0.00402418	2	YES	0.725314	4715
Bcin01g05180	6.31356	0.00678877	2	NO	0.792744	5194
Bcin01g05190	45.3665	0.0339824	4	NO	1.01378	6361
Bcin01g05200	16.8933	0.00779212	2	YES	0.497923	2193
Bcin01g05210	31.6902	0.0226197	3	YES	0.525083	2593
Bcin01g05220	54.5325	0.0656227	4	YES	0.625588	3790
Bcin01g05230	74.0913	0.119118	4	YES	0.504865	2305
Bcin01g05240	26.0265	0.0363499	4	YES	0.544853	2870
Bcin01g05250	43.1612	0.0424815	4	YES	0.467145	1762
Bcin01g05260	155.524	0.064667	4	YES	0.374255	586
Bcin01g05270	43.6899	0.01629	3	YES	0.562845	3089
Bcin01g05280	12.9968	0.00487501	2	YES	1.65459	8657
Bcin01g05290	38.0743	0.0159775	3	YES	0.783615	5128
Bcin01g05300	16.6297	0.0129113	2	YES	1.41425	7953
Bcin01g05310	498.567	0.319799	4	YES	0.637525	3911
Bcin01g05320	0.803382	0.00083948	1	NO	1.00373	6312
Bcin01g05330	66.7646	0.0586169	4	YES	0.93396	5981
Bcin01g05340	23.792	0.0129727	2	YES	0.906443	5836
Bcin01g05350	64.3004	0.0241187	3	YES	1.08389	6705
Bcin01g05360	19.7193	0.0122328	2	YES	0.490576	2093
Bcin01g05370	18.5642	0.00925433	2	YES	0.657689	4118
Bcin01g05380	130.886	0.0178806	3	YES	0.43255	1274
Bcin01g05390	169.918	0.0624241	4	YES	0.360014	448
Bcin01g05400	23.6718	0.0173293	3	YES	0.76811	5039
Bcin01g05410	35.4984	0.0277982	3	YES	0.41787	1081
Bcin01g05420	11.8283	0.00998168	2	YES	0.892228	5765
Bcin01g05430	139.679	0.0736705	4	YES	0.449991	1513
Bcin01g05440	9.72762	0.00701848	2	YES	0.834789	5464
Bcin01g05450	34.1344	0.011977	2	YES	0.698328	4473
Bcin01g05460	15.7056	0.00607565	2	YES	0.60261	3539
Bcin01g05470	1.14618	0.00152825	1	NO	1.53772	8325
Bcin01g05480	86.7699	0.058668	4	YES	0.495808	2166
Bcin01g05490	69.3403	0.0234893	3	YES	0.365461	499
Bcin01g05500	4.15849	0.00221079	1	NO	8.41723	11696
Bcin01g05510	162.493	0.1219	4	YES	1.10963	6823
Bcin01g05520	57.3201	0.0536203	4	YES	0.631434	3850
Bcin01g05530	105.479	0.100648	4	YES	0.734921	4789
Bcin01g05540	15.4811	0.0131867	2	YES	0.55532	3006
Bcin01g05550	313.835	0.0698341	4	YES	0.898786	5799
Bcin01g05560	47.2605	0.0233155	3	YES	0.297907	83
Bcin01g05570	22.7076	0.0197285	3	YES	0.593558	3438
Bcin01g05580	60.6619	0.0242357	3	YES	0.94794	6039
Bcin01g05590	1168.42	0.526316	4	YES	0.565128	3117
Bcin01g05600	25.194	0.0154092	3	YES	1.22448	7269
Bcin01g05610	46.1223	0.0216944	3	YES	0.310315	124
Bcin01g05620	28.7273	0.0259741	3	NO	1.36864	7817
Bcin01g05630	91.4347	0.0728563	4	YES	0.948534	6040
Bcin01g05640	7.92672	0.00467102	2	YES	1.15213	7018
Bcin01g05650	41.1391	0.032964	3	YES	0.60376	3554
Bcin01g05660	8.74799	0.0116952	2	YES	0.71868	4656
Bcin01g05670	30.302	0.0111445	2	YES	0.358133	427
Bcin01g05680	57.3898	0.0188411	3	NO	1.8011	9001
Bcin01g05690	0.941561	0.000463823	1	NO	1.62533	8582
Bcin01g05700	1.20797	0.000602478	1	NO	1.36112	7785
Bcin01g05710	403.311	0.0396452	4	YES	0.773377	5072
Bcin01g05720	1261.37	0.324676	4	YES	0.863522	5624
Bcin01g05730	174.412	0.0980947	4	YES	0.853785	5565
Bcin01g05740	40.913	0.0284118	3	YES	0.707064	4552
Bcin01g05750	408.007	0.263061	4	YES	1.04296	6521
Bcin01g05760	19.4985	0.00226148	1	YES	1.11753	6868
Bcin01g05770	17.3655	0.012026	2	YES	3.60669	10927
Bcin01g05780	891.422	0.241709	4	YES	0.720802	4674
Bcin01g05790	185.066	0.0442319	4	YES	1.62989	8593
Bcin01g05800	29.2761	0.00738923	2	NO	1.15024	7009
Bcin01g05810	6.43641	0.00521589	2	YES	1.22147	7256
Bcin01g05820	16.7239	0.00729982	2	NO	2.2559	9770
Bcin01g05830	13.3239	0.00546284	2	YES	0.397563	850
Bcin01g05840	7.86662	0.0107029	2	NO	0.771309	5057
Bcin01g05850	9.83742	0.00296576	1	NO	0.642995	3960
Bcin01g05860	1.17122	0.000954537	1	NO	1.7809	8957
Bcin01g05870	0.180084	0.000128265	1	NO	2.15896	9636
Bcin01g05880	2.80187	0.00189188	1	NO	1.91216	9220
Bcin01g05890	464.431	0.087168	4	YES	1.71402	8798
Bcin01g05900	24.4529	0.00941946	2	NO	5.10918	11362
Bcin01g05910	2.72314	0.00130294	1	NO	0.930398	5959
Bcin01g05920	57.1138	0.012183	2	YES	0.385589	704
Bcin01g05930	56.3779	0.01432	3	YES	0.462593	1694
Bcin01g05940	44.1952	0.0221752	3	YES	0.582349	3319
Bcin01g05950	76.9207	0.0499485	4	YES	0.655761	4094
Bcin01g05960	19.7013	0.00891059	2	YES	0.619485	3735
Bcin01g05970	27.2779	0.0159894	3	YES	1.74486	8867
Bcin01g05980	23.128	0.0138078	3	NO	0.651172	4046
Bcin01g05990	3.9307	0.00685986	2	NO	0.613011	3672
Bcin01g06000	25.1055	0.00696214	2	YES	2.69237	10311
Bcin01g06010	172.55	0.0886235	4	YES	1.53333	8309
Bcin01g06020	74.298	0.0127857	2	YES	0.493394	2133
Bcin01g06030	33.5653	0.00570354	2	YES	0.572245	3208
Bcin01g06040	125.081	0.0447676	4	YES	1.1114	6831
Bcin01g06050	22.2844	0.0117286	2	NO	2.46421	10055
Bcin01g06060	267.182	0.253014	4	YES	1.5155	8247
Bcin01g06070	151.096	0.13395	4	YES	0.74801	4878
Bcin01g06080	98.8744	0.0216498	3	YES	0.43709	1327
Bcin01g06090	30.6894	0.012911	2	YES	0.982259	6213
Bcin01g06100	84.1474	0.0403972	4	YES	1.2364	7315
Bcin01g06110	39.0147	0.0130878	2	YES	0.394178	809
Bcin01g06120	51.1684	0.0196198	3	YES	0.513907	2436
Bcin01g06130	5.61407	0.00469012	2	YES	0.389029	747
Bcin01g06140	34.7856	0.0411178	4	YES	0.426996	1206
Bcin01g06150	181.727	0.130457	4	YES	0.460851	1667
Bcin01g06160	2.41761	0.00176855	1	NO	1.08677	6716
Bcin01g06170	16.8866	0.0094497	2	YES	0.409546	981
Bcin01g06180	2.58725	0.00166383	1	NO	6.95927	11629
Bcin01g06190	1.25561	0.000566357	1	NO	0.802677	5271
Bcin01g06200	20.1396	0.00792584	2	YES	0.562946	3091
Bcin01g06210	99.1139	0.0381061	4	YES	1.02979	6448
Bcin01g06220	739.701	0.465513	4	YES	0.382649	672
Bcin01g06230	29.7426	0.0207121	3	YES	0.404157	924
Bcin01g06240	7.37262	0.00164237	1	NO	4.92577	11322
Bcin01g06250	418.997	0.150017	4	YES	0.803433	5274
Bcin01g06260	341.066	0.0568728	4	YES	0.456373	1600
Bcin01g06270	111.262	0.0203665	3	YES	0.470251	1799
Bcin01g06280	112.513	0.0293462	3	YES	0.36688	514
Bcin01g06290	46.7688	0.0228922	3	YES	2.28398	9802
Bcin01g06300	49.1347	0.0142875	3	YES	1.35975	7779
Bcin01g06310	18.5585	0.00495951	2	YES	0.819363	5373
Bcin01g06320	82.1575	0.0592339	4	YES	0.516351	2475
Bcin01g06330	41.5111	0.0258314	3	YES	0.540179	2805
Bcin01g06340	51.1227	0.0475118	4	YES	0.814703	5338
Bcin01g06350	0.542269	0.000714452	1	NO	1.07889	6686
Bcin01g06360	2.03354	0.00208354	1	NO	1.51724	8253
Bcin01g06370	33.9371	0.0122561	2	YES	0.402534	896
Bcin01g06380	15.2096	0.0126326	2	NO	1.02117	6403
Bcin01g06390	4.55386	0.00366066	2	NO	0.92838	5951
Bcin01g06400	2.32034	0.00340725	2	NO	0.960586	6108
Bcin01g06410	48.7039	0.0174316	3	YES	1.41212	7944
Bcin01g06420	53.599	0.0110513	2	YES	0.314529	143
Bcin01g06430	47.9455	0.0270573	3	YES	0.76369	4999
Bcin01g06440	175.265	0.105455	4	YES	0.353334	389
Bcin01g06450	1384.67	0.670545	4	YES	0.571332	3193
Bcin01g06460	123.225	0.0736994	4	YES	0.463965	1712
Bcin01g06470	674.927	0.198742	4	YES	0.527367	2625
Bcin01g06480	73.5519	0.0254153	3	YES	0.422102	1141
Bcin01g06490	26.9496	0.0176487	3	YES	0.333404	240
Bcin01g06500	153.154	0.123213	4	YES	0.503655	2277
Bcin01g06510	6.12427	0.00324723	2	YES	0.707298	4557
Bcin01g06520	16.2114	0.00370462	2	YES	0.641864	3952
Bcin01g06530	2.65272	0.00134656	1	NO	1.74355	8862
Bcin01g06540	5.30014	0.00241685	1	NO	1.09614	6759
Bcin01g06550	60.4562	0.0159389	3	YES	0.394357	812
Bcin01g06560	23.7422	0.0111623	2	YES	0.519402	2528
Bcin01g06570	102.133	0.0271414	3	YES	0.646032	3999
Bcin01g06580	35.5955	0.0125735	2	YES	0.369622	537
Bcin01g06590	4.65178	0.00178434	1	NO	0.944075	6027
Bcin01g06600	64.0584	0.036794	4	YES	1.48298	8161
Bcin01g06610	9.68974	0.00838213	2	NO	0.877522	5689
Bcin01g06620	129.528	0.0345225	4	YES	0.964963	6132
Bcin01g06630	2.52356	0.00253369	1	NO	0.802988	5272
Bcin01g06640	98.0333	0.0571623	4	YES	0.54702	2908
Bcin01g06650	607.337	0.564965	4	YES	0.712539	4612
Bcin01g06660	2.39157	0.00180088	1	NO	0.981476	6211
Bcin01g06670	100.544	0.0312929	3	YES	0.501997	2252
Bcin01g06680	0.766761	0.00163141	1	NO	0.965535	6133
Bcin01g06690	2.87655	0.00286224	1	NO	0.651845	4059
Bcin01g06700	137.085	0.0695864	4	YES	0.307314	110
Bcin01g06710	70.3135	0.009134	2	YES	0.582953	3324
Bcin01g06720	21.3064	0.0041917	2	YES	0.486603	2025
Bcin01g06730	22.4051	0.00598907	2	YES	0.897339	5791
Bcin01g06740	40.9292	0.0138837	3	YES	0.8844	5728
Bcin01g06750	11.263	0.00464837	2	NO	1.62974	8592
Bcin01g06760	13.8936	0.0057011	2	NO	2.57309	10179
Bcin01g06770	2.10553	0.000644089	1	NO	2.10329	9537
Bcin01g06780	0.888397	0.00108739	1	NO	5.70001	11477
Bcin01g06790	11.0866	0.00623194	2	YES	1.01111	6347
Bcin01g06800	77.896	0.046284	4	YES	0.41393	1032
Bcin01g06810	27.8529	0.0299493	3	YES	0.441453	1389
Bcin01g06820	17.5091	0.00869803	2	NO	1.35351	7760
Bcin01g06830	0.355973	0.000423274	1	NO	1.18793	7134
Bcin01g06840	22.3958	0.0165527	3	NO	0.774568	5082
Bcin01g06850	49.2389	0.0321403	3	YES	1.15	7008
Bcin01g06860	10.8305	0.0037922	2	YES	0.598976	3493
Bcin01g06870	18.4029	0.0126047	2	YES	0.478997	1914
Bcin01g06880	66.0794	0.0323285	3	YES	0.462793	1698
Bcin01g06890	1.25077	0.00125077	1	NO	1.52752	8290
Bcin01g06900	103.449	0.0486592	4	YES	1.26735	7424
Bcin01g06910	19.5791	0.00805724	2	NO	0.871373	5661
Bcin01g06920	6.80567	0.00629571	2	NO	3.22717	10696
Bcin01g06930	52.131	0.0304503	3	NO	1.53435	8315
Bcin01g06935	204.105	0.0921469	4	YES	0.523299	2571
Bcin01g06940	24.2037	0.0103082	2	YES	0.546993	2907
Bcin01g06950	15.3062	0.00735877	2	NO	1.83958	9079
Bcin01g06960	130.528	0.0991098	4	YES	0.84037	5488
Bcin01g06970	1.82214	0.000863162	1	NO	1.27479	7461
Bcin01g06980	0.844959	0.000579931	1	NO	1.08292	6700
Bcin01g06990	48.6454	0.0147724	3	NO	1.86136	9125
Bcin01g07000	0.081776	6.79202e-05	1	NO	1.69144	8748
Bcin01g07010	0.172131	0.000182536	1	NO	1.35602	7766
Bcin01g07020	2.49541	0.00162356	1	NO	0.772218	5061
Bcin01g07030	31.157	0.012185	2	YES	0.448103	1486
Bcin01g07040	10.9703	0.00469419	2	NO	0.804993	5284
Bcin01g07050	45.859	0.00724928	2	YES	0.555667	3007
Bcin01g07060	0.0576033	0.000114748	1	NO	2.414	9976
Bcin01g07070	177.354	0.116834	4	YES	0.436769	1320
Bcin01g07080	165.075	0.170181	4	NO	2.32442	9862
Bcin01g07090	138.341	0.0489355	4	NO	2.04401	9445
Bcin01g07100	366.688	0.29524	4	NO	3.00225	10543
Bcin01g07110	82.2016	0.0425694	4	YES	0.536589	2762
Bcin01g07120	65.3216	0.0254268	3	YES	0.69574	4449
Bcin01g07130	1.38648	0.0011487	1	NO	7.2553	11645
Bcin01g07140	0.370716	0.00036632	1	NO	2.75216	10366
Bcin01g07150	0.315869	0.000321987	1	NO	1.58984	8472
Bcin01g07160	0.701444	0.000656783	1	NO	2.65618	10273
Bcin01g07170	95.0235	0.0247586	3	YES	0.241833	4
Bcin01g07180	54.8086	0.053524	4	YES	0.518063	2503
Bcin01g07190	7.05416	0.002669	1	NO	1.57613	8431
Bcin01g07200	3.07395	0.00241853	1	NO	3.34461	10787
Bcin01g07210	38.1138	0.013084	2	NO	3.70696	10975
Bcin01g07220	5.50931	0.00115451	1	NO	1.09052	6731
Bcin01g07230	25.1198	0.00686333	2	YES	1.64011	8623
Bcin01g07240	29.1844	0.0197726	3	YES	0.676491	4292
Bcin01g07250	11.7468	0.00584711	2	NO	4.22632	11145
Bcin01g07260	11.1576	0.00495014	2	YES	1.82325	9044
Bcin01g07270	122.597	0.0548043	4	YES	3.20745	10686
Bcin01g07280	30.9878	0.00747414	2	YES	0.490188	2088
Bcin01g07290	44.0085	0.0138916	3	YES	0.373062	572
Bcin01g07300	28.7208	0.0219915	3	YES	0.513786	2433
Bcin01g07310	1.50428	0.00235043	1	NO	0.784563	5131
Bcin01g07320	582.746	0.0968499	4	YES	1.28811	7507
Bcin01g07330	2.98147	0.00183475	1	NO	1.73171	8839
Bcin01g07340	310.216	0.147371	4	YES	1.48351	8163
Bcin01g07350	2.7982	0.00184335	1	NO	1.04158	6511
Bcin01g07360	0.889922	0.000458723	1	NO	2.12065	9566
Bcin01g07370	3.07662	0.00155542	1	NO	1.44337	8054
Bcin01g07380	226.164	0.105095	4	YES	0.683729	4343
Bcin01g07390	9.55323	0.00685311	2	NO	1.04805	6547
Bcin01g07400	14.3982	0.00786789	2	NO	1.13433	6932
Bcin01g07410	281.522	0.116911	4	YES	1.12533	6895
Bcin01g07420	41.0581	0.0243235	3	YES	0.833739	5457
Bcin01g07430	2.9792	0.00298816	1	NO	3.07695	10607
Bcin01g07440	39.0956	0.038632	4	YES	0.663199	4169
Bcin01g07450	37.2307	0.0299523	3	YES	0.872396	5669
Bcin01g07460	362.016	0.210474	4	YES	0.45609	1594
Bcin01g07470	1.07697	0.00163923	1	NO	0.766769	5028
Bcin01g07480	14.2405	0.0167142	3	YES	0.592036	3418
Bcin01g07490	66.6997	0.0422417	4	YES	0.490315	2090
Bcin01g07500	4.83021	0.002848	1	NO	2.34828	9892
Bcin01g07510	133.531	0.0820217	4	YES	0.523058	2568
Bcin01g07520	231.43	0.0798035	4	YES	0.372286	563
Bcin01g07530	55.7191	0.0256297	3	YES	2.10412	9540
Bcin01g07540	27.2821	0.00737355	2	YES	0.597182	3474
Bcin01g07550	23.3643	0.0137599	3	YES	0.635775	3888
Bcin01g07560	6.90239	0.00446757	2	NO	1.14073	6972
Bcin01g07570	5.58851	0.00309785	1	NO	1.48513	8167
Bcin01g07580	43.5381	0.00909506	2	YES	0.46404	1714
Bcin01g07590	115.506	0.0541518	4	YES	0.790183	5174
Bcin01g07600	76.4631	0.0348987	4	YES	0.516796	2481
Bcin01g07610	90.9508	0.0329413	3	YES	0.435484	1305
Bcin01g07620	15.8285	0.0112418	2	YES	0.638048	3917
Bcin01g07630	5.52343	0.00527045	2	YES	0.595302	3457
Bcin01g07640	37.1024	0.0250016	3	NO	2.25681	9771
Bcin01g07650	358.977	0.0167044	3	YES	0.512071	2408
Bcin01g07660	31.0226	0.00535518	2	NO	1.78497	8971
Bcin01g07665	0.0361818	1.06637e-05	1	NO	6.1122	11545
Bcin01g07670	210.302	0.0972721	4	YES	0.919158	5898
Bcin01g07680	5.68144	0.00383622	2	YES	0.438985	1355
Bcin01g07690	58.6585	0.0184229	3	YES	0.860425	5600
Bcin01g07700	27.6036	0.00942423	2	YES	0.655368	4087
Bcin01g07710	58.1049	0.0149562	3	YES	0.565235	3119
Bcin01g07720	218.787	0.167524	4	YES	0.668235	4219
Bcin01g07730	14.7343	0.0153803	3	YES	0.566447	3134
Bcin01g07740	20.8106	0.00659606	2	YES	0.492713	2125
Bcin01g07750	13.4312	0.00572273	2	NO	0.868084	5645
Bcin01g07760	134.908	0.0928482	4	YES	2.15302	9623
Bcin01g07770	53.4441	0.0553825	4	YES	0.562854	3090
Bcin01g07780	27.0794	0.018334	3	YES	0.715077	4632
Bcin01g07790	0.616536	0.00074371	1	NO	3.57616	10914
Bcin01g07800	55.2623	0.0185133	3	YES	0.807407	5299
Bcin01g07810	89.7797	0.0385983	4	YES	0.645962	3998
Bcin01g07820	41.3806	0.0290798	3	YES	0.445635	1450
Bcin01g07830	59.2426	0.0593613	4	YES	0.528767	2644
Bcin01g07840	9.01639	0.00450594	2	YES	0.527565	2630
Bcin01g07850	3.55195	0.00212692	1	YES	1.47085	8126
Bcin01g07860	55.9984	0.0315129	3	YES	0.367488	522
Bcin01g07870	178.813	0.200015	4	YES	1.02916	6445
Bcin01g07880	469.687	0.307387	4	YES	1.01551	6371
Bcin01g07890	29.8053	0.00788084	2	YES	0.678561	4298
Bcin01g07900	4.10662	0.00534021	2	NO	7.15476	11640
Bcin01g07910	35.4504	0.0111374	2	YES	0.811887	5325
Bcin01g07920	196.992	0.123043	4	YES	1.47859	8148
Bcin01g07930	139.907	0.0940866	4	YES	0.445419	1444
Bcin01g07940	1.09683	0.0011215	1	NO	1.58854	8465
Bcin01g07950	5.1017	0.00156638	1	NO	2.46233	10047
Bcin01g07960	127.297	0.0530845	4	YES	0.275124	37
Bcin01g07970	79.4696	0.0137467	3	YES	0.561374	3074
Bcin01g07980	78.3063	0.0547979	4	NO	3.30442	10760
Bcin01g07990	87.8536	0.0218759	3	YES	1.09627	6761
Bcin01g08000	28.541	0.0188638	3	YES	1.16348	7050
Bcin01g08010	88.8607	0.0818992	4	YES	0.763795	5001
Bcin01g08020	45.7095	0.0289118	3	YES	0.518572	2515
Bcin01g08030	65.01	0.0276638	3	YES	0.405678	933
Bcin01g08040	870.586	0.36184	4	YES	0.348162	344
Bcin01g08050	403.912	0.196264	4	YES	0.686879	4378
Bcin01g08060	0.482608	0.000788575	1	NO	1.16791	7077
Bcin01g08070	10.1745	0.00512309	2	YES	0.603998	3555
Bcin01g08080	307.926	0.200865	4	YES	0.884237	5727
Bcin01g08090	2.43663	0.00224782	1	NO	0.847268	5532
Bcin01g08100	40.3068	0.032117	3	YES	1.09068	6733
Bcin01g08110	16.8982	0.00855174	2	NO	1.83025	9061
Bcin01g08120	12.2208	0.00738863	2	NO	4.05145	11087
Bcin01g08130	0.320585	0.000145787	1	NO	1.45417	8080
Bcin01g08140	4.64627	0.00309751	1	NO	1.73221	8840
Bcin01g08150	57.4496	0.0165227	3	NO	1.15198	7016
Bcin01g08160	25.679	0.0123161	2	NO	2.24408	9763
Bcin01g08170	22.7485	0.0129843	2	YES	0.778511	5096
Bcin01g08180	33.08	0.0192549	3	YES	0.617341	3713
Bcin01g08190	6.68652	0.00324588	2	YES	0.590356	3404
Bcin01g08200	22.8663	0.0101991	2	NO	1.38543	7867
Bcin01g08210	123.887	0.0152195	3	YES	0.671486	4246
Bcin01g08220	223.253	0.120873	4	YES	1.42763	7999
Bcin01g08230	147.288	0.0385068	4	YES	0.759352	4968
Bcin01g08240	43.3345	0.0181164	3	YES	0.504336	2290
Bcin01g08250	283.643	0.0581952	4	YES	0.571819	3203
Bcin01g08260	106.13	0.068427	4	YES	0.47386	1848
Bcin01g08270	12.4075	0.00891345	2	YES	1.14165	6983
Bcin01g08280	32.6739	0.0246596	3	YES	0.479527	1919
Bcin01g08290	19.1298	0.0151464	3	YES	0.485817	2019
Bcin01g08300	28.2568	0.0125641	2	NO	2.27437	9796
Bcin01g08310	35.5195	0.0190965	3	YES	0.610917	3646
Bcin01g08320	937.395	0.397876	4	YES	0.482904	1974
Bcin01g08330	20.5413	0.00842891	2	YES	0.784678	5132
Bcin01g08340	160.006	0.0847938	4	NO	1.76964	8931
Bcin01g08350	66.8636	0.0351175	4	YES	0.549661	2941
Bcin01g08360	83.6246	0.0281375	3	YES	0.745738	4860
Bcin01g08370	26.6559	0.0146461	3	YES	1.27925	7473
Bcin01g08380	6.30748	0.00480021	2	NO	0.988948	6250
Bcin01g08390	19.451	0.00973038	2	YES	1.1744	7092
Bcin01g08400	110.793	0.0894217	4	YES	0.565585	3125
Bcin01g08410	59.1861	0.0593642	4	YES	0.729043	4754
Bcin01g08420	20.8965	0.0143816	3	YES	0.454729	1576
Bcin01g08430	84.5908	0.0271211	3	YES	0.257908	12
Bcin01g08440	24.0776	0.00880674	2	YES	0.525553	2601
Bcin01g08450	6.60906	0.00312929	1	NO	1.66651	8690
Bcin01g08460	38.7945	0.0321147	3	YES	0.720242	4669
Bcin01g08470	29.7578	0.0360264	4	YES	0.554803	3001
Bcin01g08480	52.9291	0.022571	3	YES	0.540798	2810
Bcin01g08490	195.327	0.111234	4	YES	0.338155	274
Bcin01g08500	60.4258	0.0475419	4	YES	0.789825	5169
Bcin01g08510	30.1186	0.0108107	2	YES	1.03134	6457
Bcin01g08520	243.92	0.183261	4	YES	0.780211	5102
Bcin01g08530	67.0807	0.0155387	3	YES	0.28462	51
Bcin01g08540	27.2041	0.0166692	3	YES	0.748967	4884
Bcin01g08550	118.973	0.0436598	4	YES	0.386507	717
Bcin01g08560	25.8067	0.013793	3	YES	0.566835	3140
Bcin01g08570	33.5998	0.025846	3	YES	0.434124	1291
Bcin01g08580	18.4777	0.00486384	2	YES	0.811306	5324
Bcin01g08590	16.2121	0.00724077	2	NO	1.30825	7589
Bcin01g08600	10.6225	0.0038019	2	YES	0.569142	3168
Bcin01g08610	29.3004	0.0124049	2	YES	2.13676	9603
Bcin01g08620	12.5555	0.00992534	2	NO	2.12287	9574
Bcin01g08630	18.1993	0.00550494	2	NO	5.60108	11461
Bcin01g08640	21.6612	0.00949637	2	NO	4.70251	11277
Bcin01g08650	50.3193	0.0114258	2	YES	0.609816	3630
Bcin01g08660	40.9621	0.0320769	3	YES	0.520162	2534
Bcin01g08670	4.08595	0.00323512	2	YES	0.879673	5700
Bcin01g08680	480.468	0.390307	4	YES	0.931845	5967
Bcin01g08690	109.823	0.055466	4	YES	1.61317	8542
Bcin01g08700	6.78342	0.00194256	1	NO	6.8843	11617
Bcin01g08710	41.819	0.0335626	3	YES	0.328597	211
Bcin01g08720	122.429	0.122063	4	YES	0.427141	1209
Bcin01g08730	46.457	0.00831967	2	YES	0.589437	3394
Bcin01g08740	105.313	0.0637486	4	YES	1.00718	6326
Bcin01g08750	14.0939	0.00911046	2	YES	0.597467	3479
Bcin01g08760	165.578	0.0418444	4	YES	0.536531	2759
Bcin01g08770	117.105	0.0689661	4	YES	0.349809	360
Bcin01g08780	169.459	0.0984083	4	YES	0.517009	2485
Bcin01g08790	26.3426	0.0171949	3	YES	0.558816	3038
Bcin01g08800	0.558487	0.000661714	1	NO	1.8229	9041
Bcin01g08810	7.30504	0.00228783	1	YES	0.513512	2429
Bcin01g08820	20.1231	0.0091137	2	YES	0.753103	4911
Bcin01g08830	32.4474	0.0166653	3	YES	0.62851	3819
Bcin01g08840	224.895	0.0536102	4	YES	0.63302	3869
Bcin01g08850	45.7134	0.0226753	3	YES	0.566363	3132
Bcin01g08860	6.23912	0.00323438	2	YES	1.17729	7098
Bcin01g08870	94.3772	0.0495159	4	YES	0.520291	2538
Bcin01g08880	56.4461	0.0347574	4	YES	0.580751	3300
Bcin01g08890	5.39841	0.00176361	1	NO	2.62923	10237
Bcin01g08900	67.4592	0.0231104	3	YES	1.61938	8564
Bcin01g08910	25.2638	0.0170241	3	YES	1.74892	8881
Bcin01g08920	181.148	0.0473218	4	YES	0.407331	952
Bcin01g08930	14.7135	0.00696334	2	YES	0.501664	2247
Bcin01g08940	13.2004	0.00919889	2	YES	0.578303	3269
Bcin01g08950	4.15579	0.00171443	1	NO	3.48729	10869
Bcin01g08960	12.0158	0.00405117	2	YES	1.53861	8330
Bcin01g08970	237.339	0.0674641	4	YES	0.498553	2201
Bcin01g08980	84.4006	0.0169479	3	YES	0.513618	2432
Bcin01g08990	29.0029	0.0138307	3	YES	0.603083	3545
Bcin01g09000	30.8411	0.00962281	2	YES	0.720258	4670
Bcin01g09010	4.29829	0.00327364	2	NO	1.12826	6906
Bcin01g09020	1.30036	0.00061338	1	NO	2.26147	9778
Bcin01g09030	18.4814	0.00604364	2	YES	0.765239	5017
Bcin01g09040	64.6971	0.0484986	4	YES	0.481425	1954
Bcin01g09050	49.0672	0.0289653	3	YES	0.724111	4706
Bcin01g09060	26.4298	0.0120629	2	YES	0.591898	3417
Bcin01g09070	7.09086	0.00166844	1	NO	7.46792	11656
Bcin01g09080	67.661	0.0223083	3	YES	0.683091	4339
Bcin01g09090	8.03799	0.00265018	1	NO	1.74313	8861
Bcin01g09100	214.084	0.0456566	4	YES	0.787073	5149
Bcin01g09110	85.0787	0.0301484	3	YES	0.621438	3752
Bcin01g09120	168.485	0.091122	4	YES	0.515574	2462
Bcin01g09130	1.19435	0.000795175	1	NO	1.43527	8029
Bcin01g09140	135.885	0.0343753	4	YES	0.54748	2911
Bcin01g09150	125.117	0.0897542	4	YES	0.583365	3329
Bcin01g09160	31.8311	0.0216685	3	YES	0.383726	686
Bcin01g09170	92.027	0.0510977	4	YES	0.850952	5549
Bcin01g09180	30.1333	0.0204017	3	YES	1.33866	7706
Bcin01g09190	0.648721	0.000472828	1	NO	1.70983	8787
Bcin01g09200	44.3432	0.0177231	3	YES	0.88297	5719
Bcin01g09210	0.0375506	0.000142237	1	NO	4.59995	11254
Bcin01g09220	3.72604	0.00530775	2	NO	2.58242	10190
Bcin01g09230	119.102	0.0210912	3	YES	0.666552	4204
Bcin01g09240	56.3374	0.0224184	3	YES	1.3168	7626
Bcin01g09250	12.4563	0.00531414	2	YES	0.462714	1696
Bcin01g09260	5.8604	0.00161089	1	NO	0.758036	4957
Bcin01g09270	7.03385	0.00536117	2	YES	2.07929	9508
Bcin01g09280	52.0104	0.0337073	3	YES	0.375886	605
Bcin01g09290	0.41904	0.000270174	1	NO	1.04027	6505
Bcin01g09300	42.4933	0.00614954	2	YES	0.333228	237
Bcin01g09310	1042.41	0.399391	4	YES	0.230571	2
Bcin01g09320	310.692	0.0792582	4	YES	0.785692	5137
Bcin01g09330	152.921	0.109073	4	YES	0.445615	1448
Bcin01g09340	125.43	0.0566018	4	YES	1.84374	9088
Bcin01g09350	837.074	0.760285	4	YES	0.610897	3645
Bcin01g09360	561.84	0.252399	4	YES	0.744588	4852
Bcin01g09370	167.999	0.0723198	4	YES	0.336205	258
Bcin01g09380	10.235	0.00532797	2	NO	0.932858	5975
Bcin01g09390	18.7255	0.00926547	2	NO	3.05151	10581
Bcin01g09400	121.336	0.0414682	4	YES	0.619183	3734
Bcin01g09410	0.83434	0.0010935	1	NO	1.12465	6892
Bcin01g09420	2.7828	0.0013914	1	NO	1.05514	6585
Bcin01g09430	144.565	0.105676	4	NO	4.65222	11269
Bcin01g09440	29.0315	0.0114207	2	YES	0.56096	3068
Bcin01g09450	150.476	0.0720325	4	YES	1.67009	8697
Bcin01g09460	2.23721	0.00118685	1	NO	1.58902	8468
Bcin01g09470	21.9292	0.0109756	2	YES	0.488592	2060
Bcin01g09480	31.4281	0.0535402	4	YES	0.564375	3108
Bcin01g09490	68.7872	0.052751	4	YES	0.5787	3276
Bcin01g09500	80.5774	0.0123528	2	YES	0.551998	2969
Bcin01g09510	145.093	0.132626	4	YES	0.545928	2890
Bcin01g09520	45.5384	0.0266462	3	YES	1.69029	8745
Bcin01g09530	5632.96	4.46706	4	YES	1.68228	8728
Bcin01g09540	103.908	0.0941195	4	YES	1.67084	8701
Bcin01g09550	87.8397	0.0593111	4	YES	0.549796	2943
Bcin01g09560	193.578	0.11138	4	YES	0.608235	3615
Bcin01g09570	84.4848	0.0214756	3	YES	0.904534	5824
Bcin01g09580	157.159	0.0510921	4	YES	0.571931	3205
Bcin01g09590	227.413	0.0729591	4	YES	0.705019	4531
Bcin01g09600	209.121	0.164275	4	YES	0.637094	3906
Bcin01g09610	104.027	0.0844375	4	YES	0.395259	819
Bcin01g09620	1019.13	0.80564	4	YES	0.759836	4969
Bcin01g09630	395.518	0.367241	4	YES	1.51565	8248
Bcin01g09640	8.47919	0.00719185	2	NO	2.36556	9913
Bcin01g09650	631.357	0.262737	4	YES	0.612997	3670
Bcin01g09660	777.374	0.539094	4	YES	0.648191	4024
Bcin01g09670	281.579	0.0773569	4	YES	0.537264	2770
Bcin01g09680	24.3582	0.0209984	3	YES	1.21827	7242
Bcin01g09690	36.2295	0.00745617	2	YES	0.749535	4889
Bcin01g09700	3.22258	0.00058603	1	NO	0.978445	6197
Bcin01g09710	45.2423	0.0272708	3	YES	2.1394	9606
Bcin01g09720	57.1698	0.016005	3	NO	1.31234	7608
Bcin01g09730	62.4029	0.0243476	3	YES	0.56491	3114
Bcin01g09740	161.061	0.0850824	4	YES	1.15829	7036
Bcin01g09750	11.8325	0.00738611	2	YES	0.578444	3272
Bcin01g09760	19.2511	0.0115901	2	YES	0.467053	1760
Bcin01g09770	38.7948	0.0167653	3	YES	0.747614	4875
Bcin01g09780	158.877	0.0276934	3	YES	0.6184	3724
Bcin01g09790	77.2265	0.0362396	4	YES	0.528234	2640
Bcin01g09800	21.6247	0.0160302	3	YES	0.846817	5529
Bcin01g09810	104.903	0.0225647	3	YES	0.354514	399
Bcin01g09820	0.640192	0.000663411	1	NO	5.72095	11481
Bcin01g09830	22.5187	0.0199105	3	NO	1.6663	8689
Bcin01g09840	179.406	0.12122	4	YES	0.666593	4206
Bcin01g09850	4.34178	0.00123839	1	YES	0.796675	5225
Bcin01g09860	78.7904	0.0334851	3	YES	0.366151	506
Bcin01g09870	33.0357	0.00960341	2	YES	0.548625	2925
Bcin01g09880	2.77811	0.000806885	1	NO	1.27931	7475
Bcin01g09890	30.4541	0.0247393	3	YES	0.512201	2410
Bcin01g09900	273.683	0.128189	4	YES	0.445624	1449
Bcin01g09910	208.761	0.063705	4	YES	1.41679	7963
Bcin01g09920	5.36105	0.0017423	1	NO	0.923756	5926
Bcin01g09930	1.13233	0.000804783	1	NO	1.11254	6838
Bcin01g09940	243.953	0.0363892	4	YES	0.424568	1165
Bcin01g09950	1188.42	0.205965	4	YES	0.588175	3383
Bcin01g09960	25.0965	0.00592877	2	YES	0.500994	2237
Bcin01g09970	45.664	0.021611	3	YES	1.83677	9073
Bcin01g09980	69.882	0.0382705	4	YES	1.61824	8556
Bcin01g09990	38.3333	0.0149099	3	YES	1.36697	7811
Bcin01g10000	6.58064	0.00183458	1	YES	0.651261	4049
Bcin01g10010	68.5848	0.0230615	3	YES	0.518306	2511
Bcin01g10020	13.0854	0.00451378	2	YES	0.72523	4714
Bcin01g10030	0.70133	0.000511919	1	NO	0.92609	5942
Bcin01g10040	42.4715	0.0120864	2	YES	0.806447	5294
Bcin01g10050	136.383	0.0350509	4	YES	0.36561	501
Bcin01g10060	106.39	0.0375407	4	YES	0.329789	218
Bcin01g10070	28.8459	0.0129703	2	YES	0.504445	2295
Bcin01g10080	18.1375	0.0071917	2	YES	0.971238	6167
Bcin01g10090	25.2142	0.00955445	2	YES	0.664182	4181
Bcin01g10100	884.745	0.334371	4	YES	0.709639	4580
Bcin01g10110	177.339	0.154881	4	YES	0.752099	4906
Bcin01g10120	70.8615	0.0368303	4	YES	0.563209	3095
Bcin01g10130	351.487	0.142591	4	YES	1.94114	9280
Bcin01g10140	135.338	0.0961205	4	NO	1.75539	8891
Bcin01g10150	1697.02	1.03603	4	NO	1.67543	8713
Bcin01g10160	6.58605	0.00244471	1	YES	1.01499	6369
Bcin01g10170	18.1424	0.00898582	2	YES	1.27146	7441
Bcin01g10180	187.603	0.111536	4	YES	1.53666	8322
Bcin01g10190	0.134445	0.000104871	1	NO	3.48904	10873
Bcin01g10200	0.425959	0.000310919	1	NO	4.77527	11294
Bcin01g10210	1.10253	0.000634732	1	NO	5.28189	11397
Bcin01g10220	9.10374	0.00790255	2	NO	1.56757	8411
Bcin01g10230	2.53567	0.00142855	1	NO	1.02601	6430
Bcin01g10240	32.9096	0.021287	3	YES	0.545265	2879
Bcin01g10250	73.0591	0.0337612	3	YES	2.02052	9411
Bcin01g10260	0.206019	0.000193992	1	NO	2.30612	9830
Bcin01g10270	9.0665	0.0048226	2	NO	1.63679	8611
Bcin01g10280	46.9452	0.0148702	3	YES	0.523822	2575
Bcin01g10290	32.3071	0.0135915	3	YES	0.462931	1703
Bcin01g10300	10.5036	0.0100225	2	YES	0.937886	6000
Bcin01g10310	298.639	0.0536638	4	YES	0.666186	4200
Bcin01g10320	108.493	0.0464638	4	YES	0.518148	2508
Bcin01g10330	200.367	0.10955	4	YES	0.833956	5458
Bcin01g10340	448.131	0.264072	4	YES	0.413721	1028
Bcin01g10350	35.1195	0.0169988	3	YES	1.05156	6566
Bcin01g10360	16.5496	0.0122048	2	YES	1.02298	6413
Bcin01g10370	0.184309	0.000197122	1	NO	3.71348	10978
Bcin01g10380	35.7296	0.00881994	2	YES	2.00267	9375
Bcin01g10390	45.1375	0.0377403	4	YES	1.28463	7491
Bcin01g10400	33.3274	0.00712123	2	YES	0.650671	4042
Bcin01g10410	23.7164	0.0135833	3	NO	0.822763	5397
Bcin01g10420	55.6809	0.022017	3	NO	1.2761	7464
Bcin01g10430	68.1121	0.038525	4	YES	0.958613	6101
Bcin01g10440	7.75658	0.00191284	1	NO	3.7247	10984
Bcin01g10450	42.2454	0.0200405	3	YES	0.766956	5032
Bcin01g10460	15.8778	0.00974698	2	YES	0.728824	4752
Bcin01g10470	59.8119	0.0143537	3	YES	0.491397	2101
Bcin01g10480	48.4967	0.0428038	4	YES	1.17193	7084
Bcin01g10490	80.1947	0.0429308	4	YES	0.445881	1453
Bcin01g10500	1544.08	1.44442	4	YES	0.766891	5030
Bcin01g10510	9.84046	0.00171826	1	YES	1.52482	8279
Bcin01g10520	109.322	0.0507528	4	YES	0.436976	1325
Bcin01g10530	45.4847	0.0304042	3	YES	1.13976	6961
Bcin01g10540	13.8019	0.0130576	2	YES	0.522449	2560
Bcin01g10550	12.5403	0.00746892	2	YES	0.522418	2558
Bcin01g10560	68.958	0.0537894	4	YES	0.40836	963
Bcin01g10570	6.71662	0.00278582	1	YES	0.803703	5275
Bcin01g10580	6.39205	0.00429862	2	NO	1.21984	7251
Bcin01g10590	1.05701	0.000693576	1	NO	1.47693	8142
Bcin01g10600	43.3049	0.0107217	2	YES	0.535985	2751
Bcin01g10610	57.7132	0.017542	3	YES	0.473352	1839
Bcin01g10620	30.6371	0.0483998	4	NO	2.37865	9926
Bcin01g10630	13.3976	0.0124978	2	NO	2.41083	9972
Bcin01g10640	81.7997	0.0302962	3	YES	0.52487	2591
Bcin01g10650	41.9347	0.0253996	3	YES	0.954784	6074
Bcin01g10660	112.967	0.0699488	4	YES	0.543983	2863
Bcin01g10670	11.012	0.00309411	1	YES	0.957181	6091
Bcin01g10680	171.54	0.0711192	4	YES	1.09346	6746
Bcin01g10690	66.4826	0.0160586	3	YES	0.468005	1774
Bcin01g10700	78.5176	0.019174	3	YES	0.707225	4556
Bcin01g10710	90.0561	0.0421808	4	YES	0.309854	122
Bcin01g10720	42.3807	0.0127155	2	YES	1.27759	7467
Bcin01g10730	22.5361	0.0160285	3	YES	0.869616	5652
Bcin01g10740	60.9363	0.0206075	3	NO	1.52815	8293
Bcin01g10750	91.2058	0.0513546	4	NO	1.60991	8530
Bcin01g10760	3.69405	0.00320108	2	NO	1.74619	8871
Bcin01g10770	28.2776	0.0130613	2	NO	1.03952	6500
Bcin01g10780	38.3598	0.0219073	3	NO	1.66624	8688
Bcin01g10790	73.7905	0.0656499	4	NO	1.34959	7746
Bcin01g10810	1550.69	0.732838	4	YES	0.881291	5708
Bcin01g10820	20.7071	0.00562082	2	YES	0.613811	3680
Bcin01g10830	6.66158	0.00501625	2	NO	4.23425	11150
Bcin01g10840	247.778	0.111763	4	YES	1.33377	7692
Bcin01g10850	4.71899	0.00104241	1	NO	0.949114	6043
Bcin01g10860	19.0068	0.0106243	2	YES	0.360469	449
Bcin01g10870	164.882	0.0452601	4	YES	0.320564	166
Bcin01g10880	102.301	0.0297129	3	YES	0.687599	4381
Bcin01g10890	125.783	0.0333376	3	YES	0.649826	4032
Bcin01g10900	1.82063	0.00184461	1	NO	1.10075	6781
Bcin01g10910	24.791	0.0110182	2	NO	2.46338	10052
Bcin01g10920	28.9101	0.00980336	2	YES	0.564267	3107
Bcin01g10930	67.2822	0.0150755	3	YES	0.579481	3288
Bcin01g10940	45.1977	0.0201866	3	NO	3.24858	10717
Bcin01g10950	31.6822	0.0191897	3	YES	0.984375	6224
Bcin01g10960	36.2327	0.013272	2	YES	0.768889	5044
Bcin01g10970	62.3168	0.0165913	3	YES	0.311624	131
Bcin01g10980	234.693	0.0580636	4	YES	0.450901	1530
Bcin01g10990	7.34012	0.0026672	1	NO	0.944347	6030
Bcin01g11000	8.11776	0.00140082	1	YES	0.533719	2722
Bcin01g11010	47.8952	0.0232163	3	YES	2.32379	9860
Bcin01g11020	33.5665	0.0150522	3	YES	2.30771	9832
Bcin01g11030	51.997	0.0236565	3	NO	2.40944	9970
Bcin01g11040	16.9767	0.0064063	2	NO	1.66059	8672
Bcin01g11050	26.0897	0.0200228	3	YES	0.937524	5998
Bcin01g11060	19.7838	0.0104345	2	YES	1.13793	6951
Bcin01g11070	3.40101	0.000996195	1	NO	2.53869	10141
Bcin01g11080	0.0229683	1.65002e-05	1	NO	3.48902	10872
Bcin01g11090	0.845376	0.000948794	1	NO	7.9015	11678
Bcin01g11100	0.355045	0.000296613	1	NO	5.34182	11411
Bcin01g11110	0.767514	0.000464316	1	NO	1.53536	8318
Bcin01g11120	18.1597	0.0145046	3	YES	0.490212	2089
Bcin01g11130	2.72378	0.00167411	1	NO	0.568243	3158
Bcin01g11140	6.74894	0.00326351	2	NO	1.74863	8880
Bcin01g11150	5.42424	0.00354063	2	NO	4.10307	11101
Bcin01g11160	2.67997	0.00163214	1	NO	3.06897	10599
Bcin01g11170	77.9777	0.0510325	4	YES	0.391248	774
Bcin01g11180	11.2551	0.0100581	2	YES	0.746002	4863
Bcin01g11190	0.296393	0.00018571	1	NO	1.59976	8501
Bcin01g11200	5.45556	0.00192572	1	YES	0.859131	5593
Bcin01g11210	4.4539	0.00525224	2	NO	1.58607	8452
Bcin01g11220	363.128	0.326848	4	YES	0.785618	5136
Bcin01g11230	47.4004	0.0294962	3	YES	0.559166	3045
Bcin01g11240	12.2521	0.00557929	2	YES	0.412777	1016
Bcin01g11250	1.3009	0.000743374	1	NO	1.46398	8112
Bcin01g11260	0.585376	0.000640455	1	NO	1.25685	7386
Bcin01g11270	9.64156	0.0058222	2	YES	1.10341	6795
Bcin01g11280	19.3357	0.00961975	2	YES	0.585628	3355
Bcin01g11290	12.2463	0.00753616	2	YES	1.39032	7883
Bcin01g11300	354.473	0.18319	4	YES	0.848924	5539
Bcin01g11310	30.5238	0.0115577	2	YES	1.32242	7650
Bcin01g11320	20.4739	0.0146346	3	YES	0.599823	3502
Bcin01g11330	147.254	0.0571639	4	YES	0.601997	3531
Bcin01g11340	79.3703	0.0142343	3	YES	0.856658	5576
Bcin01g11350	32.1034	0.0213312	3	YES	0.481088	1947
Bcin01g11360	128.422	0.0158233	3	YES	0.373366	575
Bcin01g11370	0.381207	0.000260032	1	NO	4.42008	11203
Bcin01g11380	0.574407	0.000263731	1	NO	1.67428	8710
Bcin01g11390	17.6501	0.00960289	2	YES	0.530982	2685
Bcin01g11400	0.930807	0.00069308	1	NO	1.60792	8524
Bcin01g11410	0.925541	0.00111645	1	NO	1.13547	6940
Bcin01g11420	3.20044	0.00220264	1	NO	1.16249	7046
Bcin01g11430	13.2762	0.0104127	2	YES	0.509778	2362
Bcin01g11440	0.165114	0.000159223	1	NO	1.46858	8121
Bcin01g11450	165.975	0.0354421	4	NO	2.3032	9827
Bcin01g11460	197.641	0.127593	4	NO	1.56147	8398
Bcin01g11470	202.789	0.134833	4	NO	2.1962	9701
Bcin01g11480	130.488	0.0365309	4	NO	2.22387	9728
Bcin01g11490	200.75	0.138162	4	NO	2.1224	9572
Bcin01g11500	150.613	0.0759519	4	YES	1.71454	8799
Bcin01g11510	43.6441	0.0227906	3	NO	1.45448	8081
Bcin01g11520	148.936	0.082513	4	NO	2.28852	9809
Bcin01g11530	216.501	0.170877	4	NO	1.81081	9020
Bcin01g11540	97.5178	0.0821549	4	NO	1.92264	9247
Bcin01g11550	299.773	0.0232996	3	YES	2.23122	9740
Bcin01g11560	15.5717	0.00304611	1	NO	0.960586	6107
Bcin02g00002	4.65845	0.00475838	2	NO	1.65603	8659
Bcin02g00003	7.40476	0.00581221	2	NO	4.15825	11120
Bcin02g00004	2.52405	0.00278901	1	NO	2.48348	10072
Bcin02g00005	90.6617	0.0256905	3	NO	1.47246	8130
Bcin02g00006	9.15266	0.00643194	2	NO	1.80067	9000
Bcin02g00007	93.8548	0.0400063	4	NO	1.51705	8252
Bcin02g00008	21.18	0.00533502	2	NO	0.927305	5945
Bcin02g00009	3.00641	0.00249495	1	NO	4.28009	11166
Bcin02g00010	6.53868	0.00394848	2	NO	3.20563	10681
Bcin02g00011	1.16548	0.00023277	1	NO	3.24919	10718
Bcin02g00012	1.72119	0.00192312	1	NO	3.88642	11042
Bcin02g00013	222.901	0.092375	4	NO	1.364	7799
Bcin02g00014	31.6841	0.0232458	3	NO	2.48488	10073
Bcin02g00015	2.94513	0.00415391	2	NO	2.29219	9814
Bcin02g00016	77.7181	0.0233528	3	NO	3.18426	10669
Bcin02g00018	1.41988	0.00102593	1	NO	2.26651	9788
Bcin02g00020	17.1535	0.00654713	2	NO	0.787016	5148
Bcin02g00030	15.2465	0.00448427	2	NO	1.676	8715
Bcin02g00040	4.28928	0.00176805	1	NO	2.82127	10424
Bcin02g00050	6.42684	0.00302724	1	NO	3.02306	10563
Bcin02g00060	8.59314	0.00362121	2	NO	2.3996	9956
Bcin02g00070	11.8111	0.00658367	2	NO	1.9322	9267
Bcin02g00080	207.363	0.0928213	4	YES	2.3204	9852
Bcin02g00090	11.4113	0.00460875	2	YES	1.04477	6529
Bcin02g00100	4.70051	0.0034974	2	NO	1.08352	6702
Bcin02g00110	26.6995	0.0144556	3	YES	0.573151	3221
Bcin02g00120	89.26	0.0310794	3	YES	0.410942	999
Bcin02g00130	61.7688	0.018422	3	YES	0.569571	3175
Bcin02g00140	6.52279	0.00414409	2	NO	1.26314	7405
Bcin02g00150	16.841	0.00874403	2	YES	0.494658	2150
Bcin02g00160	3470.14	2.74536	4	YES	0.775176	5086
Bcin02g00170	98.7147	0.0389407	4	YES	0.478703	1907
Bcin02g00180	3.33916	0.00139948	1	NO	1.02815	6440
Bcin02g00190	119.812	0.0168394	3	YES	0.446755	1465
Bcin02g00200	21.4507	0.0102832	2	YES	0.834171	5461
Bcin02g00210	77.0519	0.0229185	3	YES	2.03618	9435
Bcin02g00220	50.422	0.023784	3	YES	1.03644	6487
Bcin02g00230	213.398	0.135663	4	YES	1.23415	7308
Bcin02g00240	163.215	0.0729614	4	NO	1.38602	7870
Bcin02g00250	26.6357	0.0194848	3	NO	1.30697	7580
Bcin02g00260	54.172	0.028617	3	NO	1.78277	8963
Bcin02g00270	146.481	0.126386	4	NO	0.886402	5734
Bcin02g00280	259.049	0.115854	4	NO	1.16755	7076
Bcin02g00290	1.24452	0.00122976	1	NO	1.24547	7343
Bcin02g00300	48.6551	0.0231251	3	NO	1.68526	8737
Bcin02g00310	54.3817	0.0434706	4	YES	0.528187	2639
Bcin02g00320	26.6112	0.0165595	3	NO	1.21895	7243
Bcin02g00330	0.406961	0.000218678	1	NO	1.13255	6924
Bcin02g00340	0.021637	1.50361e-05	1	NO	3.07656	10606
Bcin02g00350	25.2574	0.0138019	3	YES	0.703904	4521
Bcin02g00360	39.0059	0.0303076	3	NO	3.80751	11014
Bcin02g00370	4.36415	0.00251246	1	NO	6.09305	11543
Bcin02g00380	3.86944	0.00489803	2	NO	1.16269	7047
Bcin02g00390	2.01241	0.000748665	1	NO	0.941995	6016
Bcin02g00400	3.75397	0.00169403	1	NO	1.08534	6711
Bcin02g00410	1.83119	0.000774945	1	NO	1.23186	7293
Bcin02g00420	30.9425	0.0101785	2	NO	2.29766	9822
Bcin02g00430	8.84189	0.00276137	1	NO	1.56943	8416
Bcin02g00440	66.1433	0.0478259	4	YES	2.00479	9379
Bcin02g00450	0.512308	0.000794276	1	NO	3.17703	10666
Bcin02g00460	225.744	0.0934756	4	YES	0.98302	6215
Bcin02g00470	134.934	0.0669978	4	YES	0.652967	4065
Bcin02g00480	42.9394	0.0300696	3	YES	0.456287	1596
Bcin02g00490	77.6477	0.0725679	4	YES	0.472093	1827
Bcin02g00500	20.3952	0.00513991	2	NO	1.21978	7250
Bcin02g00510	0.261053	0.000126357	1	NO	1.51834	8261
Bcin02g00520	14.0078	0.00708181	2	YES	0.443182	1415
Bcin02g00530	37.0793	0.019282	3	NO	2.55907	10161
Bcin02g00540	88.9895	0.0571545	4	YES	1.61161	8539
Bcin02g00550	2.22962	0.00110816	1	NO	1.51537	8246
Bcin02g00560	0.286388	0.000238458	1	NO	1.68792	8741
Bcin02g00570	30.31	0.0193303	3	YES	0.420717	1122
Bcin02g00580	0.807729	0.000649822	1	NO	4.93634	11325
Bcin02g00590	0.0512249	3.97709e-05	1	NO	4.34091	11182
Bcin02g00600	0.325777	0.000131045	1	NO	1.69137	8747
Bcin02g00610	1.86796	0.000492475	1	NO	5.27061	11395
Bcin02g00620	16.3115	0.00575159	2	NO	1.72846	8822
Bcin02g00630	63.4832	0.0239108	3	YES	0.772363	5063
Bcin02g00640	26.7221	0.0127248	2	YES	0.524583	2588
Bcin02g00650	2.76793	0.00184529	1	NO	1.38315	7858
Bcin02g00660	131.549	0.0765711	4	YES	1.01193	6351
Bcin02g00670	39.9428	0.015707	3	YES	0.501739	2249
Bcin02g00680	3.40972	0.00145033	1	NO	0.989139	6251
Bcin02g00690	0.118786	4.58279e-05	1	NO	1.59386	8486
Bcin02g00700	0.736422	0.000397851	1	NO	0.918512	5893
Bcin02g00710	33.8986	0.00868083	2	YES	0.405047	930
Bcin02g00720	24.84	0.0129106	2	NO	1.39548	7898
Bcin02g00730	1.6184	0.00072089	1	NO	2.31976	9851
Bcin02g00740	61.5257	0.0287235	3	YES	2.85473	10449
Bcin02g00750	2.88061	0.00162105	1	NO	2.6501	10268
Bcin02g00760	3.65879	0.00269425	1	YES	0.827916	5431
Bcin02g00770	10.496	0.00273262	1	YES	0.697551	4465
Bcin02g00780	34.1138	0.0153252	3	YES	1.48211	8156
Bcin02g00790	56.7617	0.0128188	2	NO	0.815595	5343
Bcin02g00800	202.927	0.289896	4	NO	1.05882	6595
Bcin02g00810	21.6999	0.0120088	2	NO	0.892935	5771
Bcin02g00820	45.6183	0.0274809	3	NO	0.884597	5729
Bcin02g00830	38.7167	0.0144627	3	YES	0.813646	5334
Bcin02g00840	24.0449	0.0116159	2	YES	1.5801	8441
Bcin02g00850	170.968	0.0385845	4	YES	0.386086	712
Bcin02g00860	8.60127	0.00480786	2	YES	2.9262	10504
Bcin02g00870	5.33805	0.00539197	2	NO	1.1293	6909
Bcin02g00880	208.817	0.102764	4	YES	0.758953	4965
Bcin02g00890	13.8859	0.0100769	2	YES	0.498532	2200
Bcin02g00900	506.661	0.207818	4	YES	0.402625	902
Bcin02g00910	236.691	0.0440273	4	YES	0.392058	781
Bcin02g00920	18.7995	0.0114491	2	YES	0.518146	2506
Bcin02g00930	0.0560274	6.21836e-05	1	NO	1.74765	8878
Bcin02g00940	0.234779	0.000402709	1	NO	1.44136	8047
Bcin02g00950	11.3765	0.00683684	2	YES	0.454863	1578
Bcin02g00960	59.2231	0.0385818	4	YES	0.485483	2015
Bcin02g00970	8.01596	0.00404438	2	NO	1.91752	9237
Bcin02g00980	2.2912	0.00147249	1	NO	0.979542	6202
Bcin02g00990	52.2315	0.0148512	3	YES	0.504984	2309
Bcin02g01000	48.3826	0.0147239	3	YES	0.600849	3521
Bcin02g01010	43.8822	0.0175389	3	NO	1.92384	9251
Bcin02g01020	226.393	0.0612205	4	YES	0.355359	407
Bcin02g01030	72.1451	0.021568	3	YES	0.362252	467
Bcin02g01040	8.5966	0.00451265	2	NO	2.05391	9464
Bcin02g01050	0.0985374	7.03336e-05	1	NO	2.10348	9538
Bcin02g01060	1308.81	1.10634	4	YES	0.700081	4489
Bcin02g01070	252.699	0.0741922	4	YES	1.02222	6411
Bcin02g01080	40.5628	0.0190884	3	YES	1.0899	6727
Bcin02g01090	19.9308	0.0179395	3	YES	0.757191	4947
Bcin02g01100	0.194489	0.000171659	1	NO	3.34296	10784
Bcin02g01110	0.652634	0.00066123	1	NO	2.29649	9821
Bcin02g01120	7.1465	0.00936632	2	NO	1.05786	6593
Bcin02g01130	22.8034	0.0153869	3	NO	1.93605	9271
Bcin02g01140	12.8811	0.0179153	3	NO	1.51897	8264
Bcin02g01150	39.0087	0.0187092	3	NO	2.12374	9577
Bcin02g01160	35.3852	0.0105063	2	YES	0.493876	2136
Bcin02g01170	126.553	0.0503392	4	YES	1.29963	7550
Bcin02g01180	1.04506	0.00162783	1	NO	4.25266	11156
Bcin02g01190	0.345422	0.000242401	1	NO	4.62897	11262
Bcin02g01200	0.155154	0.000100749	1	NO	2.70762	10327
Bcin02g01210	15.7165	0.00350267	2	YES	0.634286	3876
Bcin02g01220	3.83997	0.00287638	1	NO	0.627457	3812
Bcin02g01230	110.962	0.0944358	4	YES	2.27795	9799
Bcin02g01240	0.504415	0.00050492	1	NO	2.04838	9453
Bcin02g01250	4.67004	0.00605712	2	NO	1.90492	9202
Bcin02g01260	134.001	0.0670007	4	YES	2.0924	9523
Bcin02g01270	10.8511	0.00364742	2	NO	1.41861	7968
Bcin02g01280	29.3206	0.00912279	2	YES	0.387317	728
Bcin02g01290	13.2895	0.00338154	2	YES	3.08328	10611
Bcin02g01300	39.0746	0.034186	4	YES	0.716808	4644
Bcin02g01310	14.9682	0.00771955	2	YES	0.404402	925
Bcin02g01320	16.5846	0.0115895	2	YES	0.802311	5269
Bcin02g01330	35.045	0.0421214	4	YES	10.6825	11713
Bcin02g01340	8.85256	0.00203976	1	YES	0.431703	1262
Bcin02g01350	269.045	0.183649	4	YES	2.69224	10310
Bcin02g01360	83.1472	0.0602516	4	YES	0.395123	817
Bcin02g01370	257.839	0.0899962	4	YES	0.378478	640
Bcin02g01380	3.44433	0.000803622	1	NO	1.53554	8319
Bcin02g01390	203.643	0.0657336	4	YES	0.487175	2034
Bcin02g01400	3.17657	0.00332974	2	NO	3.85922	11037
Bcin02g01410	0.698671	0.000713658	1	NO	2.78528	10395
Bcin02g01420	68.3069	0.0215888	3	NO	2.56126	10163
Bcin02g01430	58.4918	0.0436181	4	YES	0.646239	4003
Bcin02g01440	39.5112	0.0417666	4	NO	1.57449	8428
Bcin02g01450	9.8458	0.0043527	2	NO	0.995845	6288
Bcin02g01460	8.23771	0.0035692	2	NO	0.89456	5777
Bcin02g01470	51.9174	0.0106084	2	NO	1.76871	8928
Bcin02g01480	4.78309	0.00145693	1	NO	0.890242	5753
Bcin02g01490	39.9222	0.0291829	3	YES	1.34623	7731
Bcin02g01500	5.30709	0.00179354	1	NO	0.897527	5792
Bcin02g01510	36.0609	0.0234314	3	YES	0.382022	666
Bcin02g01520	51.6616	0.0234187	3	YES	0.390242	762
Bcin02g01530	23.6062	0.0173703	3	YES	0.528944	2647
Bcin02g01540	206.272	0.0793049	4	YES	0.345119	320
Bcin02g01550	7.04951	0.00522186	2	NO	2.41102	9973
Bcin02g01560	26.8754	0.0204687	3	YES	0.543108	2842
Bcin02g01570	0.470587	0.000190367	1	NO	2.87816	10466
Bcin02g01580	15.7468	0.00715762	2	YES	2.11792	9561
Bcin02g01590	9.10293	0.00360369	2	YES	1.15231	7019
Bcin02g01600	0.712222	0.000279412	1	NO	1.10949	6822
Bcin02g01610	110.991	0.0509133	4	YES	0.842413	5501
Bcin02g01620	7.78711	0.0068368	2	YES	0.653037	4066
Bcin02g01630	57.3582	0.0488987	4	YES	0.795131	5214
Bcin02g01640	7.23807	0.00456372	2	NO	1.45664	8088
Bcin02g01650	43.6976	0.0141691	3	YES	0.728536	4749
Bcin02g01660	152.342	0.0710552	4	YES	0.878992	5696
Bcin02g01670	1.53963	0.00272984	1	NO	0.903727	5820
Bcin02g01680	13.0444	0.00122643	1	NO	2.33931	9876
Bcin02g01690	16.9932	0.00873687	2	NO	2.42465	9995
Bcin02g01700	1.20441	0.000655639	1	NO	4.26044	11159
Bcin02g01710	20.8447	0.0102835	2	NO	2.69091	10305
Bcin02g01720	113.951	0.030122	3	YES	0.797	5229
Bcin02g01730	118.519	0.0645178	4	NO	1.06289	6611
Bcin02g01740	27.6043	0.0209919	3	YES	0.445182	1442
Bcin02g01750	11.598	0.00772683	2	YES	0.431375	1258
Bcin02g01760	146.326	0.0315086	3	YES	0.480404	1931
Bcin02g01770	111.851	0.069001	4	NO	3.19566	10675
Bcin02g01780	84.1854	0.0765322	4	NO	2.48583	10076
Bcin02g01790	429.155	0.190566	4	YES	0.487773	2044
Bcin02g01800	179.375	0.0427083	4	YES	0.543771	2858
Bcin02g01810	204.826	0.10786	4	YES	0.767619	5038
Bcin02g01820	58.0983	0.02251	3	YES	0.646917	4007
Bcin02g01830	34.7927	0.0300455	3	YES	0.650441	4038
Bcin02g01840	26.0474	0.015295	3	YES	0.297601	81
Bcin02g01850	181.989	0.0482472	4	YES	0.797768	5234
Bcin02g01860	0.263409	0.000118492	1	NO	2.56688	10171
Bcin02g01870	48.1233	0.0193266	3	YES	2.58778	10198
Bcin02g01880	12.159	0.00872236	2	NO	4.45231	11212
Bcin02g01890	3.65499	0.00488634	2	NO	1.38619	7871
Bcin02g01900	15.4515	0.00498756	2	YES	0.828547	5435
Bcin02g01910	11.8233	0.00531623	2	YES	0.655601	4090
Bcin02g01920	139.811	0.0648172	4	YES	0.514004	2438
Bcin02g01930	166.504	0.0801658	4	YES	0.530777	2680
Bcin02g01940	5.70233	0.00261455	1	NO	1.47695	8143
Bcin02g01950	35.6817	0.0253241	3	YES	2.37669	9924
Bcin02g01960	59.6741	0.0374367	4	YES	5.30683	11406
Bcin02g01970	21.3622	0.0211298	3	YES	0.545448	2883
Bcin02g01980	164.677	0.0564155	4	YES	0.565159	3118
Bcin02g01990	345.012	0.273168	4	NO	2.31675	9849
Bcin02g02000	38.9052	0.0325023	3	NO	3.25324	10723
Bcin02g02010	57.2738	0.0152689	3	YES	0.574955	3241
Bcin02g02020	26.6392	0.0132533	2	YES	0.680066	4309
Bcin02g02030	120.233	0.103293	4	YES	0.474684	1860
Bcin02g02040	3.9659	0.00307673	1	NO	4.30411	11173
Bcin02g02050	6.17629	0.00623868	2	YES	1.02576	6428
Bcin02g02060	2.69207	0.00148405	1	NO	0.694471	4440
Bcin02g02070	0.0145785	1.70508e-05	1	NO	4.06884	11091
Bcin02g02080	0.159364	0.000105889	1	NO	2.04841	9454
Bcin02g02090	197.351	0.0574362	4	YES	1.02147	6407
Bcin02g02100	49.6817	0.0234569	3	YES	0.57609	3252
Bcin02g02110	157.219	0.11974	4	YES	0.833332	5453
Bcin02g02120	22.0524	0.0104365	2	YES	3.9412	11058
Bcin02g02130	2.07405	0.00179261	1	NO	5.46576	11435
Bcin02g02140	32.662	0.0213896	3	NO	1.95234	9304
Bcin02g02150	15.1531	0.00729218	2	YES	1.06768	6633
Bcin02g02160	46.0296	0.0168237	3	YES	0.539671	2798
Bcin02g02170	5.69747	0.00253446	1	NO	1.09074	6734
Bcin02g02180	30.9363	0.0156165	3	YES	0.463996	1713
Bcin02g02190	5.33045	0.00302694	1	NO	1.31158	7605
Bcin02g02200	23.0944	0.00464583	2	YES	0.48141	1952
Bcin02g02210	301.536	0.174905	4	YES	0.622264	3763
Bcin02g02220	1.2545	0.00043726	1	NO	1.92342	9250
Bcin02g02230	4.833	0.00106337	1	NO	1.48923	8175
Bcin02g02240	196.591	0.0690518	4	YES	0.660265	4143
Bcin02g02250	133.628	0.146202	4	YES	0.529932	2670
Bcin02g02260	52.2416	0.0203117	3	YES	0.402598	900
Bcin02g02270	29.1769	0.00930979	2	YES	0.923974	5928
Bcin02g02280	38.8359	0.0117542	2	YES	0.544928	2876
Bcin02g02290	14.7867	0.00840152	2	YES	0.387993	736
Bcin02g02300	87.8802	0.0446093	4	YES	0.659918	4139
Bcin02g02310	46.467	0.0189044	3	YES	0.397448	848
Bcin02g02320	38.3522	0.0221177	3	YES	0.690344	4408
Bcin02g02330	104.431	0.0415564	4	YES	1.04334	6523
Bcin02g02340	61.0494	0.0464254	4	YES	0.543664	2857
Bcin02g02350	74.6554	0.0554234	4	YES	0.586827	3368
Bcin02g02360	42.4345	0.00928139	2	YES	0.361077	457
Bcin02g02370	36.6929	0.015905	3	YES	0.32998	221
Bcin02g02380	17.32	0.00187547	1	NO	1.52656	8286
Bcin02g02390	7.98677	0.00294498	1	NO	1.16468	7056
Bcin02g02400	41.6877	0.0235924	3	YES	0.501394	2243
Bcin02g02410	638.365	0.257925	4	YES	0.939403	6008
Bcin02g02420	106.861	0.0247192	3	YES	1.48953	8176
Bcin02g02430	3.14447	0.00156519	1	NO	1.2823	7483
Bcin02g02440	1.54348	0.0007284	1	NO	1.3672	7812
Bcin02g02450	16.6005	0.0131229	2	NO	2.0521	9459
Bcin02g02460	53.6312	0.0443233	4	YES	0.882468	5717
Bcin02g02470	29.952	0.0110646	2	YES	0.45602	1593
Bcin02g02480	115.392	0.104711	4	YES	0.544461	2868
Bcin02g02490	168.86	0.0475528	4	YES	0.318792	154
Bcin02g02500	25.3714	0.00831577	2	YES	0.461589	1675
Bcin02g02510	309.087	0.33451	4	YES	0.475516	1866
Bcin02g02520	528.696	0.281821	4	YES	0.477699	1893
Bcin02g02530	48.7422	0.0178543	3	YES	0.533568	2718
Bcin02g02540	107.938	0.0698631	4	YES	0.680117	4310
Bcin02g02550	8.67439	0.0166815	3	YES	0.665236	4189
Bcin02g02560	17.3683	0.00784476	2	YES	2.76238	10374
Bcin02g02570	715.851	0.399248	4	YES	0.447868	1481
Bcin02g02580	345.555	0.190283	4	YES	1.53341	8310
Bcin02g02590	5.20911	0.00384436	2	YES	0.859311	5594
Bcin02g02600	156.555	0.103679	4	YES	0.455679	1589
Bcin02g02610	289.013	0.184909	4	YES	0.742487	4835
Bcin02g02620	3.92817	0.00123102	1	NO	3.89724	11044
Bcin02g02630	171.273	0.0517598	4	YES	0.343311	309
Bcin02g02640	24.1418	0.00784589	2	YES	0.500084	2223
Bcin02g02650	26.1375	0.0142206	3	YES	0.56936	3172
Bcin02g02660	27.4249	0.00646814	2	YES	0.778517	5097
Bcin02g02670	332.037	0.156991	4	YES	1.46503	8116
Bcin02g02680	121.19	0.0281838	3	YES	0.939536	6010
Bcin02g02690	44.1677	0.0196127	3	YES	0.45896	1640
Bcin02g02700	151.654	0.129398	4	YES	0.763914	5004
Bcin02g02710	108.733	0.0225213	3	YES	0.412391	1012
Bcin02g02720	4.58289	0.00376882	2	NO	2.00702	9383
Bcin02g02730	29.5648	0.0113058	2	NO	2.22728	9734
Bcin02g02740	406.404	0.235187	4	YES	0.626824	3806
Bcin02g02750	970.248	0.465794	4	YES	0.49809	2196
Bcin02g02760	70.7017	0.0207397	3	YES	0.378057	637
Bcin02g02770	18.3758	0.0119169	2	YES	0.748323	4879
Bcin02g02780	99.4824	0.0385591	4	YES	1.32789	7667
Bcin02g02790	89.8979	0.0477672	4	YES	1.30335	7568
Bcin02g02800	14.9829	0.00895568	2	YES	0.492327	2116
Bcin02g02810	14.9552	0.0084973	2	YES	0.429955	1241
Bcin02g02820	128.22	0.0767784	4	YES	0.440784	1377
Bcin02g02830	28.7981	0.0308331	3	NO	2.12332	9575
Bcin02g02840	29.2507	0.0127788	2	YES	0.382935	679
Bcin02g02850	12.7472	0.00945635	2	NO	1.28308	7485
Bcin02g02860	0.0385401	7.36904e-05	1	NO	2.99	10535
Bcin02g02870	42.8836	0.0163055	3	YES	0.394146	807
Bcin02g02880	8.64723	0.0059595	2	YES	0.670127	4233
Bcin02g02890	71.1941	0.017688	3	YES	0.454671	1575
Bcin02g02900	48.532	0.016033	3	YES	0.348867	349
Bcin02g02910	277.907	0.0872275	4	YES	1.04708	6540
Bcin02g02920	167.036	0.0889438	4	YES	0.434489	1294
Bcin02g02930	98.1	0.0204375	3	YES	0.868797	5649
Bcin02g02940	22.3311	0.0110331	2	YES	1.17042	7083
Bcin02g02950	5.50646	0.00234817	1	YES	0.699387	4484
Bcin02g02960	74.6772	0.0264157	3	YES	0.373371	576
Bcin02g02970	9.19587	0.00343386	2	YES	0.56351	3096
Bcin02g02980	109.62	0.125423	4	YES	0.593939	3440
Bcin02g02990	37.9291	0.00861828	2	YES	0.446158	1456
Bcin02g03000	13.5699	0.00658096	2	YES	1.16709	7072
Bcin02g03010	19.5796	0.0135593	3	YES	0.583381	3330
Bcin02g03020	14.4793	0.00515462	2	YES	0.587033	3372
Bcin02g03030	8.71564	0.00479936	2	YES	0.990402	6257
Bcin02g03040	4.30305	0.00167109	1	NO	1.07929	6687
Bcin02g03050	17.2575	0.00746432	2	NO	1.81803	9032
Bcin02g03060	347.158	0.0686762	4	YES	1.11486	6852
Bcin02g03070	20.6565	0.00814852	2	YES	0.681485	4321
Bcin02g03080	246.832	0.19405	4	YES	0.494034	2141
Bcin02g03090	114.765	0.0512345	4	YES	1.16819	7080
Bcin02g03100	17.5222	0.00996712	2	YES	0.426776	1202
Bcin02g03110	26.245	0.0116489	2	YES	0.565354	3121
Bcin02g03120	0.447101	0.000408685	1	NO	1.24497	7340
Bcin02g03130	0.103277	0.000148174	1	NO	1.64335	8634
Bcin02g03140	5.89611	0.00336344	2	NO	1.55235	8369
Bcin02g03150	17.5061	0.00914636	2	YES	0.478783	1910
Bcin02g03160	48.9488	0.0413769	4	YES	0.599855	3504
Bcin02g03170	98.4554	0.0400225	4	YES	0.441169	1385
Bcin02g03180	169.759	0.0534337	4	YES	0.538923	2788
Bcin02g03190	9.20718	0.00300888	1	YES	0.470357	1802
Bcin02g03200	52.9307	0.0290828	3	YES	0.361767	464
Bcin02g03210	18.0544	0.00808164	2	YES	1.25151	7369
Bcin02g03220	4.2101	0.00263626	1	NO	4.46781	11218
Bcin02g03230	8.78279	0.0223481	3	NO	1.96345	9323
Bcin02g03240	111.43	0.0325629	3	YES	0.818318	5365
Bcin02g03250	20.9162	0.0142481	3	YES	0.418574	1089
Bcin02g03260	24.4707	0.0125943	2	YES	0.530415	2677
Bcin02g03270	55.7033	0.0232097	3	YES	1.28234	7484
Bcin02g03280	26.4428	0.0197629	3	YES	0.906765	5838
Bcin02g03290	57.1481	0.0154038	3	YES	0.445081	1438
Bcin02g03300	115.076	0.00914752	2	YES	0.658998	4128
Bcin02g03310	20.0526	0.00867701	2	NO	1.82858	9059
Bcin02g03320	218.366	0.0464017	4	YES	0.462202	1686
Bcin02g03330	54.442	0.0248367	3	YES	1.41187	7943
Bcin02g03340	99.883	0.0539034	4	YES	0.684557	4355
Bcin02g03350	78.2828	0.125857	4	YES	1.55572	8379
Bcin02g03360	32.8228	0.0114485	2	YES	0.336818	264
Bcin02g03370	25.4689	0.0171971	3	YES	0.478636	1905
Bcin02g03380	10.0241	0.00707414	2	YES	0.482583	1966
Bcin02g03390	39.7824	0.0178396	3	YES	0.95454	6072
Bcin02g03400	172.077	0.0546104	4	YES	0.713526	4617
Bcin02g03410	20.2163	0.00557384	2	YES	0.56853	3162
Bcin02g03420	41.0732	0.0418687	4	YES	0.584316	3342
Bcin02g03430	41.2734	0.0314105	3	YES	0.512267	2413
Bcin02g03440	9.92196	0.0173461	3	YES	0.608473	3617
Bcin02g03450	133.841	0.133707	4	YES	0.510292	2371
Bcin02g03460	12.046	0.0086912	2	YES	0.649842	4033
Bcin02g03470	89.6667	0.0343419	4	YES	0.449769	1510
Bcin02g03480	30.3857	0.019195	3	NO	1.13087	6914
Bcin02g03490	127.489	0.0562367	4	YES	0.475428	1864
Bcin02g03500	39.7127	0.0159105	3	YES	0.61583	3699
Bcin02g03510	44.7214	0.0569699	4	YES	1.66655	8691
Bcin02g03520	118.758	0.0720619	4	YES	0.387404	729
Bcin02g03530	1033.74	1.06025	4	YES	0.747831	4877
Bcin02g03540	1021.29	0.876641	4	YES	0.611289	3653
Bcin02g03550	11.6406	0.00213825	1	YES	0.838322	5481
Bcin02g03560	210.729	0.0867196	4	YES	1.07787	6679
Bcin02g03570	19.8713	0.0135826	3	YES	0.425583	1182
Bcin02g03580	65.6297	0.0291299	3	YES	0.70419	4524
Bcin02g03590	49.0763	0.0197094	3	YES	0.396245	833
Bcin02g03600	54.5665	0.0717981	4	YES	0.625071	3784
Bcin02g03610	37.4123	0.0120065	2	YES	0.432608	1275
Bcin02g03620	11.0543	0.00382766	2	YES	0.508691	2357
Bcin02g03630	34.4611	0.00691296	2	NO	2.58359	10192
Bcin02g03640	42.9551	0.0184041	3	YES	0.531253	2690
Bcin02g03650	3.5985	0.000841163	1	NO	2.02484	9418
Bcin02g03660	47.4757	0.0355623	4	YES	1.09061	6732
Bcin02g03670	43.383	0.0336042	3	NO	1.79191	8983
Bcin02g03680	0.106263	0.000142062	1	NO	4.14454	11118
Bcin02g03690	0.0145844	2.44705e-05	1	NO	4.35304	11186
Bcin02g03700	0.0728422	5.43598e-05	1	NO	6.41403	11584
Bcin02g03710	0.259494	0.000174274	1	NO	6.69733	11603
Bcin02g03720	0.0203198	2.99702e-05	1	NO	6.58805	11598
Bcin02g03730	0.502178	0.00033147	1	NO	4.90363	11312
Bcin02g03740	1.06988	0.000775837	1	NO	8.531	11701
Bcin02g03750	0.0891685	6.73478e-05	1	NO	5.87347	11508
Bcin02g03760	0.117557	5.43743e-05	1	NO	6.33721	11576
Bcin02g03770	11.7278	0.00413677	2	YES	0.731035	4768
Bcin02g03780	56.7441	0.0124685	2	YES	0.612159	3664
Bcin02g03790	21.9235	0.0120063	2	YES	0.789067	5162
Bcin02g03800	17.0764	0.0102932	2	YES	0.492781	2126
Bcin02g03810	50.8	0.0356742	4	YES	0.552527	2978
Bcin02g03820	18.6037	0.017338	3	YES	0.709977	4583
Bcin02g03830	43.3099	0.0220969	3	YES	0.336927	266
Bcin02g03840	2.44989	0.000935073	1	NO	2.82275	10425
Bcin02g03850	5.73493	0.00203872	1	NO	0.795206	5216
Bcin02g03860	19.3864	0.00828831	2	YES	2.83808	10439
Bcin02g03870	201.422	0.065122	4	YES	0.480576	1935
Bcin02g03880	77.986	0.0284413	3	YES	0.517958	2501
Bcin02g03890	55.0658	0.0309532	3	YES	0.36072	451
Bcin02g03900	1.02165	0.000241069	1	NO	3.40376	10827
Bcin02g03910	104.082	0.0526996	4	YES	1.14153	6982
Bcin02g03920	18.2733	0.00842085	2	YES	0.899954	5801
Bcin02g03930	85.9392	0.0401398	4	YES	0.429836	1239
Bcin02g03940	41.9685	0.0411456	4	YES	0.600362	3515
Bcin02g03950	96.4981	0.0539699	4	YES	0.441628	1390
Bcin02g03960	173.638	0.0396887	4	YES	0.796936	5228
Bcin02g03970	94.0333	0.0353641	4	YES	0.42358	1157
Bcin02g03980	45.8703	0.028651	3	YES	0.513823	2435
Bcin02g03990	4.64733	0.00398912	2	YES	0.698138	4470
Bcin02g04000	22.2834	0.00715129	2	YES	0.608804	3622
Bcin02g04010	30.1354	0.0179484	3	YES	0.640701	3948
Bcin02g04020	87.183	0.0337134	3	YES	0.379058	644
Bcin02g04030	26.1374	0.0122538	2	NO	4.39073	11195
Bcin02g04040	11.6238	0.00646483	2	NO	4.92904	11324
Bcin02g04050	12.0342	0.00863905	2	NO	4.50729	11226
Bcin02g04060	35.5712	0.00813614	2	YES	1.43727	8036
Bcin02g04070	57.4748	0.0376637	4	YES	0.637025	3905
Bcin02g04080	24.6942	0.0109363	2	YES	0.372986	570
Bcin02g04090	9.65389	0.00417375	2	NO	0.851172	5552
Bcin02g04100	1.89498	0.00127522	1	NO	1.43098	8014
Bcin02g04110	35.5602	0.0200339	3	YES	0.576385	3255
Bcin02g04120	58.3871	0.0347542	4	YES	0.370226	539
Bcin02g04130	46.614	0.0214712	3	YES	0.853157	5563
Bcin02g04140	763.468	0.18243	4	YES	0.891881	5762
Bcin02g04150	45.7903	0.0137757	3	YES	0.636839	3904
Bcin02g04160	42.9197	0.0208348	3	YES	0.51829	2510
Bcin02g04170	410.814	0.375516	4	YES	0.506285	2322
Bcin02g04180	12.0516	0.00721653	2	YES	0.537962	2777
Bcin02g04190	84.704	0.0671188	4	YES	0.569696	3179
Bcin02g04200	41.3271	0.0423868	4	YES	0.533713	2720
Bcin02g04210	2.45331	0.00116436	1	NO	1.10867	6814
Bcin02g04220	1088.72	0.607884	4	YES	0.707201	4555
Bcin02g04230	29.3658	0.00905234	2	YES	0.714779	4630
Bcin02g04240	143.313	0.0657096	4	YES	0.604206	3562
Bcin02g04250	282.414	0.16972	4	YES	0.554687	2999
Bcin02g04260	39.799	0.0060074	2	YES	0.428926	1225
Bcin02g04270	28.924	0.00596741	2	YES	0.546511	2900
Bcin02g04280	3.5169	0.000688507	1	YES	0.928354	5950
Bcin02g04290	2.71534	0.00209356	1	NO	1.95217	9303
Bcin02g04300	3.55166	0.00455926	2	NO	1.54579	8353
Bcin02g04310	45.813	0.0146274	3	YES	0.522788	2561
Bcin02g04320	17.206	0.00674746	2	YES	0.860137	5599
Bcin02g04330	26.7124	0.0088218	2	NO	1.50011	8204
Bcin02g04340	26.7182	0.0133059	3	YES	1.08249	6698
Bcin02g04350	27.8248	0.0278806	3	NO	2.5794	10185
Bcin02g04360	36.3049	0.0200137	3	YES	2.69166	10309
Bcin02g04370	6.21819	0.00292621	1	YES	0.5275	2627
Bcin02g04380	241.696	0.120067	4	YES	5.82259	11493
Bcin02g04390	8.19274	0.00375297	2	NO	1.3429	7722
Bcin02g04400	21.9789	0.00900038	2	NO	3.55226	10900
Bcin02g04410	40.5437	0.0206329	3	YES	0.824012	5408
Bcin02g04420	6.14578	0.00455581	2	NO	2.6993	10317
Bcin02g04430	1.06806	0.000722153	1	NO	5.12473	11368
Bcin02g04440	0.976363	0.000717386	1	NO	1.06732	6631
Bcin02g04450	27.5541	0.0123783	2	YES	0.611848	3659
Bcin02g04460	22.5029	0.0087628	2	YES	0.909095	5846
Bcin02g04470	14.6079	0.00786218	2	YES	1.27038	7435
Bcin02g04480	35.9748	0.0202105	3	YES	0.445867	1452
Bcin02g04490	62.3251	0.0450326	4	YES	2.7276	10344
Bcin02g04500	10.7513	0.00722531	2	NO	0.874234	5675
Bcin02g04510	216.731	0.155698	4	YES	2.9638	10524
Bcin02g04520	89.7028	0.0312227	3	YES	0.654731	4078
Bcin02g04530	10.7181	0.00537788	2	YES	0.50592	2316
Bcin02g04540	37.9517	0.0202301	3	YES	0.698353	4474
Bcin02g04550	21.3504	0.00666991	2	NO	2.39591	9953
Bcin02g04560	85.0544	0.0232771	3	YES	0.490497	2092
Bcin02g04570	12.3076	0.00566125	2	YES	1.4134	7951
Bcin02g04580	84.3761	0.0198766	3	YES	0.688539	4388
Bcin02g04590	29.5596	0.0095446	2	NO	1.19587	7162
Bcin02g04600	22.5494	0.0183627	3	YES	0.671593	4248
Bcin02g04610	30.0325	0.0144596	3	NO	1.59025	8474
Bcin02g04620	34.5131	0.0417834	4	YES	1.23402	7305
Bcin02g04630	0.164815	0.000264551	1	NO	1.77135	8936
Bcin02g04640	32.4109	0.0367471	4	NO	3.58423	10918
Bcin02g04650	0.0621543	8.03027e-05	1	NO	3.4384	10841
Bcin02g04660	23.7219	0.0165079	3	NO	3.16366	10655
Bcin02g04670	49.3079	0.0345051	4	YES	0.504781	2301
Bcin02g04680	88.2604	0.0377827	4	YES	1.24969	7359
Bcin02g04690	2364.23	1.80063	4	NO	3.47414	10858
Bcin02g04700	27.3413	0.00676598	2	YES	0.642158	3955
Bcin02g04710	24.637	0.0150593	3	YES	0.375746	600
Bcin02g04720	36.5368	0.0391186	4	YES	3.07571	10605
Bcin02g04730	7.92107	0.00709138	2	NO	1.68812	8742
Bcin02g04740	9.65833	0.00548457	2	NO	5.68873	11476
Bcin02g04750	23.4697	0.0221621	3	NO	6.13194	11548
Bcin02g04760	60.6126	0.00990725	2	YES	0.622867	3767
Bcin02g04770	31.7353	0.0184722	3	YES	0.79526	5217
Bcin02g04780	3.67289	0.00377093	2	NO	1.01089	6344
Bcin02g04790	1.06719	0.000729955	1	NO	0.817992	5359
Bcin02g04800	43.6856	0.0236906	3	NO	5.57484	11454
Bcin02g04810	17.2105	0.0086878	2	YES	0.42997	1243
Bcin02g04820	5.33019	0.0017673	1	YES	1.44139	8048
Bcin02g04830	43.3086	0.0277619	3	YES	0.635938	3892
Bcin02g04840	118.455	0.0505785	4	NO	2.63622	10251
Bcin02g04850	6.9505	0.00427987	2	NO	2.45658	10042
Bcin02g04860	2.512	0.0021127	1	NO	1.4265	7994
Bcin02g04870	484.757	0.234522	4	YES	0.676184	4291
Bcin02g04880	174.421	0.0400877	4	YES	0.356123	410
Bcin02g04890	4.64	0.000935485	1	NO	5.85819	11507
Bcin02g04900	35.2094	0.0184439	3	YES	0.557684	3031
Bcin02g04910	78.392	0.0381655	4	YES	0.856885	5579
Bcin02g04920	802.108	0.318044	4	YES	0.349399	356
Bcin02g04930	135.356	0.0408314	4	YES	1.34215	7718
Bcin02g04940	9.96315	0.0072354	2	YES	1.20968	7208
Bcin02g04950	0.34438	0.000397208	1	NO	1.20549	7198
Bcin02g04960	27.0505	0.0289311	3	NO	1.52455	8278
Bcin02g04970	16.8672	0.00613351	2	YES	0.582606	3321
Bcin02g04980	13.8198	0.00479355	2	YES	0.540085	2803
Bcin02g04990	7.86479	0.00410694	2	YES	0.489154	2071
Bcin02g05000	20.766	0.0176132	3	YES	0.424788	1169
Bcin02g05010	7.46167	0.00279778	1	NO	5.65676	11467
Bcin02g05020	0.995382	0.000725497	1	NO	0.644176	3974
Bcin02g05030	70.4197	0.015216	3	YES	0.665773	4196
Bcin02g05040	41.8965	0.0126194	2	YES	0.304314	103
Bcin02g05050	8.68867	0.00501366	2	YES	0.978052	6195
Bcin02g05060	0.848213	0.000945611	1	NO	1.75455	8887
Bcin02g05070	110.665	0.0317819	3	YES	0.475788	1870
Bcin02g05080	37.2295	0.0119058	2	YES	0.481947	1960
Bcin02g05090	5.69801	0.0039986	2	NO	4.68123	11273
Bcin02g05100	315.841	0.111212	4	YES	1.5793	8439
Bcin02g05110	127.365	0.0283852	3	YES	0.592565	3425
Bcin02g05130	39.8295	0.0149623	3	YES	0.556878	3019
Bcin02g05140	973.58	0.781364	4	YES	0.697269	4461
Bcin02g05150	27.1672	0.014878	3	YES	0.503446	2272
Bcin02g05160	69.7388	0.0160614	3	YES	0.508563	2352
Bcin02g05170	31.1191	0.0171078	3	YES	0.661115	4155
Bcin02g05180	23.6378	0.0172162	3	YES	0.722581	4692
Bcin02g05190	19.7493	0.0190999	3	YES	1.05153	6565
Bcin02g05200	15.1785	0.00545595	2	NO	6.87044	11615
Bcin02g05210	53.9677	0.0182941	3	YES	0.630739	3839
Bcin02g05220	17.3172	0.0127614	2	YES	0.421966	1137
Bcin02g05230	10.5859	0.00499568	2	YES	1.77153	8937
Bcin02g05240	18.443	0.0086465	2	YES	1.02985	6449
Bcin02g05250	6.80219	0.0042916	2	NO	1.38859	7878
Bcin02g05260	224.088	0.0509174	4	YES	0.518146	2507
Bcin02g05270	79.6161	0.0156755	3	YES	0.604079	3559
Bcin02g05280	0.186999	0.000124832	1	NO	2.35103	9896
Bcin02g05290	1.69692	0.00084466	1	NO	0.975088	6181
Bcin02g05300	43.7046	0.0259374	3	NO	3.84319	11029
Bcin02g05310	0.133578	8.79958e-05	1	NO	4.19563	11130
Bcin02g05320	2.65601	0.000791421	1	NO	2.45539	10038
Bcin02g05330	38.0815	0.0254726	3	YES	1.43448	8028
Bcin02g05340	1.52747	0.000595971	1	NO	0.964809	6129
Bcin02g05350	0.236758	0.000114987	1	NO	3.3439	10786
Bcin02g05360	1.92417	0.00139737	1	NO	2.54119	10144
Bcin02g05370	2.65392	0.00203678	1	NO	0.630732	3838
Bcin02g05380	1.23359	0.000717205	1	NO	0.702845	4508
Bcin02g05390	0.124633	9.95469e-05	1	NO	4.58007	11248
Bcin02g05400	0.458264	0.000311532	1	NO	8.45178	11698
Bcin02g05410	0.0531427	4.49981e-05	1	NO	6.6951	11602
Bcin02g05420	0.826018	0.000368429	1	NO	7.73956	11674
Bcin02g05430	0.14446	5.53699e-05	1	NO	2.73465	10347
Bcin02g05440	1.01402	0.000292308	1	NO	1.0518	6568
Bcin02g05450	95.1311	0.0296451	3	YES	0.360984	456
Bcin02g05460	257.493	0.0487306	4	NO	0.710677	4596
Bcin02g05470	10.1305	0.00650641	2	NO	1.52525	8282
Bcin02g05480	9.28388	0.00137295	1	NO	1.01324	6358
Bcin02g05490	25.1124	0.00803598	2	NO	0.53975	2799
Bcin02g05500	95.3112	0.0457787	4	NO	1.57146	8420
Bcin02g05510	36.6159	0.00835216	2	YES	0.636305	3899
Bcin02g05520	13.7719	0.00503541	2	NO	1.01485	6367
Bcin02g05530	59.0561	0.0233424	3	YES	0.457106	1615
Bcin02g05540	53.4624	0.0270012	3	YES	0.664117	4180
Bcin02g05550	7.24695	0.00288838	1	YES	0.728422	4747
Bcin02g05560	21.6875	0.0148748	3	YES	2.10548	9542
Bcin02g05570	6.89489	0.00292901	1	NO	2.4072	9966
Bcin02g05580	213.9	0.0563042	4	YES	0.76199	4983
Bcin02g05590	114.572	0.047818	4	YES	0.615071	3689
Bcin02g05600	15.2728	0.0080088	2	YES	1.62731	8585
Bcin02g05610	6.49664	0.00193122	1	NO	1.50929	8229
Bcin02g05620	46.4205	0.0139526	3	YES	1.15538	7028
Bcin02g05630	20.7386	0.0146874	3	YES	2.02502	9419
Bcin02g05640	7.74043	0.00323056	2	NO	1.09639	6762
Bcin02g05650	12.6988	0.011308	2	NO	3.69197	10964
Bcin02g05660	8.91846	0.00871795	2	NO	1.53832	8328
Bcin02g05670	26.2912	0.0243663	3	YES	0.964315	6126
Bcin02g05680	1.22763	0.00072943	1	NO	0.717623	4649
Bcin02g05690	61.1593	0.0273521	3	YES	1.27453	7459
Bcin02g05700	10.1125	0.00479037	2	YES	1.31757	7632
Bcin02g05710	20.4461	0.011558	2	YES	0.501263	2239
Bcin02g05720	8.37985	0.00305277	1	NO	0.993892	6278
Bcin02g05730	10.7138	0.00449591	2	NO	1.37825	7846
Bcin02g05740	173.772	0.0732596	4	YES	1.42664	7995
Bcin02g05750	29.1408	0.0184202	3	YES	0.901487	5809
Bcin02g05760	2.57649	0.00226604	1	NO	8.22443	11689
Bcin02g05770	5.59079	0.00181049	1	NO	1.95764	9318
Bcin02g05780	3.23109	0.00199696	1	NO	1.39428	7896
Bcin02g05790	0.160591	0.000244431	1	NO	2.00561	9380
Bcin02g05800	9.05607	0.00620704	2	NO	2.85016	10444
Bcin02g05810	3.78085	0.00289498	1	YES	0.581141	3305
Bcin02g05820	5.95162	0.00290464	1	YES	0.478556	1903
Bcin02g05830	3.55198	0.00254987	1	NO	0.846138	5522
Bcin02g05840	3.17151	0.00191285	1	NO	1.47739	8145
Bcin02g05850	97.442	0.0569171	4	YES	1.21044	7211
Bcin02g05860	65.4555	0.0456773	4	YES	3.16719	10657
Bcin02g05870	424.334	0.201776	4	YES	2.23659	9749
Bcin02g05880	128.16	0.0934112	4	YES	0.60809	3612
Bcin02g05890	90.5315	0.0323674	3	YES	0.525245	2595
Bcin02g05900	52.5395	0.0420316	4	YES	1.00014	6300
Bcin02g05910	63.9835	0.0708565	4	YES	1.11625	6861
Bcin02g05920	1416.83	0.424328	4	YES	0.782811	5125
Bcin02g05930	34.172	0.0203163	3	YES	0.428592	1220
Bcin02g05940	37.1371	0.0165054	3	YES	0.343361	310
Bcin02g05950	111.924	0.0757267	4	YES	0.483333	1980
Bcin02g05960	227.597	0.119914	4	YES	0.502308	2255
Bcin02g05970	21.0316	0.0174972	3	YES	0.600212	3509
Bcin02g05980	31.3051	0.0273646	3	YES	0.886425	5735
Bcin02g05990	28.1272	0.0110173	2	YES	0.32322	180
Bcin02g06000	409.596	0.147549	4	YES	1.27161	7443
Bcin02g06010	2.52288	0.00247584	1	NO	1.68236	8729
Bcin02g06020	121.432	0.0849773	4	YES	0.7575	4950
Bcin02g06030	14.9673	0.00654453	2	YES	0.646922	4008
Bcin02g06040	21.9573	0.0061834	2	YES	0.545801	2889
Bcin02g06050	37.7117	0.0124338	2	YES	0.340525	289
Bcin02g06060	720.589	0.672818	4	YES	0.73229	4775
Bcin02g06070	1653.16	2.03842	4	YES	0.774838	5084
Bcin02g06080	33.4534	0.0337913	3	YES	0.566721	3138
Bcin02g06090	0.833447	0.000750178	1	NO	0.999673	6299
Bcin02g06110	3.22605	0.000644951	1	NO	0.73403	4786
Bcin02g06120	1.08854	0.00164432	1	NO	3.52426	10885
Bcin02g06130	234.762	0.0896381	4	YES	0.434059	1290
Bcin02g06140	191.771	0.0503337	4	YES	0.960054	6105
Bcin02g06150	54.2838	0.0190136	3	YES	0.613432	3675
Bcin02g06160	10.9854	0.0067189	2	NO	1.66857	8694
Bcin02g06170	62.7064	0.0129693	2	YES	0.532276	2701
Bcin02g06180	24.1307	0.0186481	3	YES	0.511299	2396
Bcin02g06190	20.4939	0.0085143	2	YES	0.466211	1749
Bcin02g06200	3.00553	0.00266921	1	NO	1.2374	7317
Bcin02g06210	32.3022	0.017768	3	YES	1.10686	6806
Bcin02g06220	42.2802	0.0125984	2	YES	1.11059	6826
Bcin02g06230	59.5195	0.0117651	2	YES	0.417625	1077
Bcin02g06240	149.432	0.127176	4	YES	0.438001	1346
Bcin02g06250	173.594	0.0959614	4	YES	1.07863	6685
Bcin02g06260	17.8243	0.0223363	3	YES	0.465539	1738
Bcin02g06270	308.034	0.119439	4	YES	0.572617	3211
Bcin02g06280	80.0033	0.0916418	4	YES	1.49258	8182
Bcin02g06290	80.563	0.0414206	4	YES	1.14909	7007
Bcin02g06300	42.4074	0.0192936	3	NO	1.75427	8886
Bcin02g06310	20.3299	0.010501	2	NO	1.46446	8115
Bcin02g06320	65.4307	0.0273311	3	NO	1.47744	8147
Bcin02g06330	9.86963	0.00502271	2	NO	1.45977	8103
Bcin02g06340	23.1832	0.0142316	3	NO	1.99582	9369
Bcin02g06350	39.1422	0.0260948	3	YES	1.67099	8702
Bcin02g06360	53.3957	0.0135076	3	YES	0.392389	784
Bcin02g06370	7.89594	0.00489215	2	YES	0.501736	2248
Bcin02g06380	47.3562	0.0228553	3	YES	0.363844	480
Bcin02g06390	12.7226	0.0126467	2	NO	4.23042	11148
Bcin02g06400	439.891	0.221162	4	YES	0.390975	767
Bcin02g06410	15.228	0.00513939	2	YES	1.03119	6455
Bcin02g06420	46.6394	0.0424767	4	YES	0.485289	2013
Bcin02g06430	2.28362	0.00134252	1	NO	1.84359	9086
Bcin02g06440	332.99	0.0891301	4	YES	0.545675	2888
Bcin02g06450	77.6125	0.0549274	4	YES	0.706053	4542
Bcin02g06460	26.619	0.00680792	2	YES	0.627136	3808
Bcin02g06470	29.505	0.0125875	2	YES	0.680723	4315
Bcin02g06480	37.5966	0.0102415	2	YES	0.817673	5354
Bcin02g06490	42.6987	0.0263572	3	YES	0.605719	3581
Bcin02g06500	225.319	0.152037	4	YES	0.668387	4222
Bcin02g06510	33.31	0.0108821	2	YES	0.833487	5455
Bcin02g06520	23.8646	0.00843869	2	YES	0.415027	1049
Bcin02g06530	307.009	0.101056	4	YES	1.73887	8850
Bcin02g06540	60.9968	0.0125741	2	YES	0.500718	2232
Bcin02g06550	20.5887	0.00944436	2	YES	0.524272	2583
Bcin02g06560	28.5544	0.00997013	2	YES	0.594404	3447
Bcin02g06570	29.7289	0.014652	3	YES	0.47481	1862
Bcin02g06580	1384.57	0.571428	4	YES	1.30831	7590
Bcin02g06590	78.5292	0.012769	2	YES	0.767211	5035
Bcin02g06600	20.2162	0.0164627	3	YES	0.832915	5451
Bcin02g06610	149.992	0.0675642	4	YES	0.529413	2655
Bcin02g06620	23.9012	0.0112002	2	YES	0.389302	751
Bcin02g06630	136.845	0.0380443	4	YES	0.778006	5095
Bcin02g06640	227.224	0.0784073	4	YES	0.431742	1263
Bcin02g06650	159.631	0.113455	4	YES	0.663208	4170
Bcin02g06660	108.431	0.0759318	4	YES	1.34675	7733
Bcin02g06670	110.737	0.0284818	3	YES	0.56382	3101
Bcin02g06680	46.6439	0.0229773	3	YES	0.578789	3277
Bcin02g06690	25.6389	0.0116859	2	YES	1.47398	8133
Bcin02g06700	8.28737	0.00617079	2	NO	0.656584	4106
Bcin02g06710	3.43854	0.00327792	2	NO	0.567581	3151
Bcin02g06720	70.3761	0.0160639	3	YES	0.515046	2456
Bcin02g06730	15.2514	0.00683305	2	YES	0.344559	315
Bcin02g06740	37.9566	0.0156975	3	YES	0.383581	685
Bcin02g06750	29.2864	0.00984748	2	YES	0.392993	792
Bcin02g06760	37.76	0.0163889	3	YES	0.302473	94
Bcin02g06770	137.989	0.0642705	4	YES	0.419338	1101
Bcin02g06780	57.1995	0.0196765	3	YES	0.309639	120
Bcin02g06790	1215.18	1.07729	4	YES	0.477286	1885
Bcin02g06800	990.508	0.874235	4	YES	0.574896	3240
Bcin02g06810	112.245	0.118152	4	YES	0.359278	439
Bcin02g06820	291.77	0.156445	4	YES	0.457071	1614
Bcin02g06830	3.46219	0.00342452	2	NO	1.73141	8838
Bcin02g06840	115.048	0.0503932	4	YES	1.66492	8684
Bcin02g06850	0.193082	0.000331187	1	NO	2.92746	10507
Bcin02g06860	56.2741	0.0217358	3	YES	1.52966	8303
Bcin02g06870	61.0527	0.0249602	3	YES	0.818048	5360
Bcin02g06880	37.9867	0.0137933	3	YES	0.486965	2032
Bcin02g06890	20.2638	0.00805717	2	YES	0.842948	5505
Bcin02g06900	688.879	0.820094	4	YES	0.702383	4505
Bcin02g06910	150.989	0.0512349	4	YES	0.681678	4323
Bcin02g06920	83.0213	0.0345634	4	YES	0.408947	974
Bcin02g06930	957.017	0.132166	4	YES	0.473699	1847
Bcin02g06940	1081.54	0.368496	4	YES	0.420816	1123
Bcin02g06950	57.1474	0.0348459	4	YES	0.488818	2066
Bcin02g06960	29.9144	0.0146496	3	YES	0.364344	487
Bcin02g06970	68.0648	0.0209495	3	YES	0.371266	553
Bcin02g06980	31.1836	0.0110345	2	YES	0.491782	2109
Bcin02g06990	53.0343	0.0242609	3	YES	0.891823	5761
Bcin02g07000	75.4658	0.0204792	3	YES	0.427122	1208
Bcin02g07010	51.4581	0.0140557	3	YES	0.484855	2007
Bcin02g07020	68.7866	0.0314094	3	YES	0.377274	622
Bcin02g07030	70.0719	0.0336722	3	YES	1.87604	9147
Bcin02g07040	73.2556	0.017496	3	YES	0.385896	709
Bcin02g07050	18.0028	0.0115848	2	YES	0.462546	1692
Bcin02g07060	6.11993	0.00215112	1	YES	0.516573	2479
Bcin02g07070	39.448	0.0292207	3	YES	1.72029	8809
Bcin02g07080	60.2439	0.0184967	3	YES	1.33155	7683
Bcin02g07090	86.3937	0.0443727	4	YES	2.18444	9678
Bcin02g07100	43.0803	0.0366953	4	YES	2.58754	10197
Bcin02g07110	2.40411	0.00226376	1	NO	1.01922	6394
Bcin02g07120	12.5658	0.00957031	2	YES	0.97594	6188
Bcin02g07130	14.1655	0.00977607	2	NO	1.63265	8601
Bcin02g07140	3.16077	0.00149516	1	NO	0.516955	2484
Bcin02g07150	142.032	0.0663081	4	YES	0.550377	2948
Bcin02g07160	68.3192	0.0272622	3	YES	0.690293	4407
Bcin02g07170	1.11635	0.000805446	1	NO	2.43718	10012
Bcin02g07180	3.15238	0.00236665	1	NO	2.09109	9522
Bcin02g07190	60.3532	0.0192392	3	YES	0.880123	5704
Bcin02g07200	9.61913	0.00475488	2	NO	2.3221	9855
Bcin02g07210	114.448	0.0751467	4	YES	0.887674	5742
Bcin02g07220	416.078	0.189557	4	YES	2.37356	9922
Bcin02g07230	15.8024	0.00613923	2	NO	5.8	11490
Bcin02g07240	0.382812	0.00023471	1	NO	1.59995	8502
Bcin02g07250	61.4511	0.0284101	3	YES	0.862857	5619
Bcin02g07260	0.0870731	0.000102319	1	NO	2.28765	9808
Bcin02g07270	6.42183	0.00130234	1	NO	1.28469	7492
Bcin02g07280	16.0009	0.0125399	2	NO	2.31363	9845
Bcin02g07290	72.7212	0.0116578	2	YES	0.490428	2091
Bcin02g07300	2.83667	0.00308669	1	NO	0.877116	5687
Bcin02g07310	10.6746	0.00649308	2	NO	2.81886	10421
Bcin02g07320	3.43044	0.00229002	1	NO	1.82787	9057
Bcin02g07330	0.440624	0.000468749	1	NO	1.89529	9185
Bcin02g07340	29.8473	0.0147759	3	YES	1.24074	7328
Bcin02g07350	2.43676	0.00195724	1	NO	0.905078	5829
Bcin02g07360	9.65851	0.00685001	2	YES	0.805666	5290
Bcin02g07380	33.437	0.0130004	2	YES	0.424338	1161
Bcin02g07390	42.2399	0.00901213	2	YES	1.21941	7247
Bcin02g07400	133.626	0.0255646	3	YES	0.616235	3702
Bcin02g07410	190.548	0.0434248	4	YES	0.439411	1361
Bcin02g07420	84.6463	0.0380946	4	YES	0.425383	1178
Bcin02g07430	24.9297	0.00982644	2	YES	0.617562	3716
Bcin02g07440	1227.63	0.551743	4	YES	2.21735	9723
Bcin02g07450	0.343248	0.000224345	1	NO	1.01745	6384
Bcin02g07460	0.52627	0.000279188	1	NO	1.34943	7745
Bcin02g07470	76.5443	0.0653109	4	NO	3.78556	11008
Bcin02g07480	10.0028	0.00744253	2	NO	2.15339	9626
Bcin02g07490	11.4092	0.00888569	2	NO	3.40336	10826
Bcin02g07500	14.2571	0.0130202	2	NO	2.92541	10501
Bcin02g07510	11.6871	0.00739223	2	NO	3.69428	10965
Bcin02g07520	44.3198	0.0201179	3	NO	3.00227	10544
Bcin02g07530	0.149484	0.000161779	1	NO	1.86677	9137
Bcin02g07540	245.672	0.0592122	4	YES	0.396438	835
Bcin02g07550	205.579	0.0723614	4	YES	0.312972	136
Bcin02g07560	91.51	0.0496797	4	YES	0.442789	1411
Bcin02g07570	33.5938	0.0281119	3	YES	0.485072	2010
Bcin02g07580	25.4244	0.0297362	3	YES	0.609978	3632
Bcin02g07590	23.7522	0.00330167	2	YES	0.497656	2188
Bcin02g07600	0.801102	0.000598283	1	NO	1.4757	8136
Bcin02g07610	1.7505	0.00096023	1	NO	0.844614	5516
Bcin02g07620	3.75563	0.00174356	1	NO	0.780999	5112
Bcin02g07630	308.792	0.142827	4	NO	1.61059	8533
Bcin02g07640	147.346	0.0587034	4	NO	2.11566	9558
Bcin02g07650	0.794332	0.000699852	1	NO	0.694946	4443
Bcin02g07660	35.877	0.00575229	2	YES	0.480773	1939
Bcin02g07670	1.22354	0.0010944	1	NO	2.61107	10227
Bcin02g07680	80.7054	0.0756377	4	YES	0.90616	5834
Bcin02g07690	181.424	0.116822	4	YES	1.29415	7530
Bcin02g07700	15.6345	0.00931178	2	NO	2.33373	9869
Bcin02g07710	196.364	0.0580271	4	YES	0.389359	753
Bcin02g07720	192.913	0.0705867	4	YES	0.900623	5805
Bcin02g07730	71.6627	0.0199618	3	YES	0.490088	2086
Bcin02g07740	0.0292459	2.23935e-05	1	NO	3.33485	10779
Bcin02g07750	0.705395	0.00011621	1	NO	2.06038	9478
Bcin02g07760	69.425	0.0274516	3	YES	1.32182	7647
Bcin02g07770	44.6543	0.0352441	4	NO	2.62682	10235
Bcin02g07780	4.78468	0.002018	1	NO	1.16273	7049
Bcin02g07790	115.153	0.0224908	3	NO	4.48703	11221
Bcin02g07800	0.0808213	7.2812e-05	1	NO	1.92866	9260
Bcin02g07810	3.30802	0.00243058	1	NO	4.44879	11210
Bcin02g07820	43.5003	0.0338261	3	NO	1.34822	7740
Bcin02g07830	5.53232	0.00260713	1	NO	4.36169	11189
Bcin02g07840	0.277434	0.000277712	1	NO	1.07807	6680
Bcin02g07850	57.5829	0.0320261	3	YES	0.528005	2638
Bcin02g07860	35.6893	0.0113299	2	YES	0.795132	5215
Bcin02g07870	29.3127	0.0304706	3	YES	0.461839	1679
Bcin02g07880	43.3042	0.0129926	2	YES	0.397207	845
Bcin02g07890	163.051	0.157082	4	YES	1.95297	9307
Bcin02g07900	57.8204	0.021737	3	YES	0.670149	4234
Bcin02g07910	101.824	0.0459494	4	YES	1.41274	7950
Bcin02g07920	27.3479	0.0137565	3	YES	0.747195	4873
Bcin02g07930	57.2319	0.0458222	4	NO	1.04643	6537
Bcin02g07940	4.46502	0.00306874	1	YES	0.608553	3618
Bcin02g07950	1.02024	0.00100815	1	NO	0.787454	5153
Bcin02g07960	21.5423	0.00702391	2	YES	0.515841	2465
Bcin02g07970	56.746	0.0487508	4	NO	5.51986	11447
Bcin02g07980	28.9702	0.0099349	2	YES	0.465095	1728
Bcin02g07990	73.8241	0.0326078	3	YES	0.727326	4735
Bcin02g08000	110.478	0.0524337	4	YES	0.289562	61
Bcin02g08010	223.316	0.194357	4	YES	0.546818	2904
Bcin02g08020	126.574	0.0858708	4	YES	0.403025	908
Bcin02g08030	0.539325	0.000507839	1	NO	3.21831	10693
Bcin02g08040	72.7311	0.027281	3	YES	0.816815	5349
Bcin02g08050	49.2792	0.0335918	3	YES	1.35096	7750
Bcin02g08060	44.7549	0.0133001	3	YES	0.477021	1881
Bcin02g08070	11.0389	0.00776293	2	YES	0.4583	1630
Bcin02g08080	43.1582	0.0212811	3	YES	0.965777	6137
Bcin02g08090	94.5604	0.0487425	4	YES	0.348997	350
Bcin02g08100	122.912	0.0708835	4	YES	1.1951	7157
Bcin02g08110	22.8959	0.0122503	2	YES	0.755023	4931
Bcin02g08120	96.6519	0.0238942	3	YES	0.418191	1084
Bcin02g08130	243.755	0.072503	4	YES	0.675307	4277
Bcin02g08140	0.661227	0.000305417	1	NO	4.4026	11198
Bcin02g08150	56.4706	0.0120638	2	YES	0.506007	2319
Bcin02g08160	93.6444	0.0282657	3	YES	0.465113	1729
Bcin02g08170	208.392	0.0672015	4	YES	0.481099	1948
Bcin02g08180	153.604	0.0477772	4	YES	0.395582	825
Bcin02g08190	2.3946	0.00574245	2	NO	0.92928	5954
Bcin02g08200	42.5044	0.0472797	4	YES	0.578678	3275
Bcin02g08210	33.3154	0.0263363	3	YES	0.368428	530
Bcin02g08220	16.9874	0.0135899	3	YES	0.400844	880
Bcin02g08230	83.3391	0.0392924	4	YES	1.00066	6303
Bcin02g08240	7.86105	0.00217637	1	NO	2.16315	9642
Bcin02g08250	0.486987	0.000423099	1	NO	1.46006	8104
Bcin02g08260	248.55	0.131857	4	YES	0.518814	2518
Bcin02g08270	33.4487	0.0422866	4	YES	0.790299	5176
Bcin02g08280	143.049	0.0263442	3	YES	0.358134	428
Bcin02g08290	13.0308	0.00802389	2	YES	0.541124	2815
Bcin02g08300	44.4231	0.00866116	2	YES	0.517214	2489
[truncated: 9,714 more rows]
